# Supplementary material for: Genotype-by-environment interaction and genetic dissection of heartwood color in Cryptomeria japonica based on multiple common gardens and quantitative trait loci mapping
Source: PLoS One. 2022 Jul 6;17(7):e0270522. doi: 10.1371/journal.pone.0270522 (PMC9258842; doi:10.1371/journal.pone.0270522)
Supplement: S1 Table — (XLSX) [file pone.0270522.s001.xlsx]

## Sheet: 0.7m
ID	Cultivar	TreeID	Measurement Height(m)	Side	L*	a*	b*	400nm(R%)	420nm(R%)	440nm(R%)	460nm(R%)	480nm(R%)	500nm(R%)	520nm(R%)	540nm(R%)	560nm(R%)	580nm(R%)	600nm(R%)	620nm(R%)	640nm(R%)	660nm(R%)	680nm(R%)	700nm(R%)
3	Iwao	1	0.7	+	58.204	12.352	22.804	11.31	12.424	13.539	14.905	16.444	18.918	20.788	22.169	26.846	30.607	34.531	39.326	43.149	45.792	46.921	47.444
4	Iwao	1	0.7	+	60.749	12.21	23.09	12.702	13.92	15.147	16.697	18.546	21.495	23.053	24.294	29.894	34.105	38.047	42.718	46.598	49.475	50.668	51.11
5	Iwao	1	0.7	+	62.704	11.521	23.243	13.868	15.208	16.553	18.226	20.168	23.252	25.283	26.802	32.347	36.469	40.398	45.123	49.137	52.236	53.469	53.921
6	Iwao	1	0.7	+	61.867	11.44	23.187	13.421	14.68	15.955	17.547	19.4	22.381	24.593	26.157	31.224	35.029	39.086	44.072	48.006	50.678	51.892	52.354
7	Iwao	1	0.7	+	61.196	12.489	24.038	12.323	13.724	15.101	16.711	18.383	21.005	23.441	25.193	30.303	34.774	38.862	43.677	47.767	50.912	52.152	52.637
8	Iwao	1	0.7	+	60.489	12.716	23.611	12.385	13.6	14.817	16.283	17.879	20.468	22.881	24.542	29.27	33.431	37.795	43.125	47.365	50.282	51.598	52.053
9	Iwao	1	0.7	-	63.128	11.941	23.47	13.72	15.274	16.789	18.566	20.438	23.294	25.568	27.185	32.663	37.421	41.371	45.91	50.043	53.556	54.833	55.256
10	Iwao	1	0.7	-	64.248	11.616	23.702	15.053	16.348	17.664	19.28	21.076	24.048	27.138	29.274	34.129	37.837	42.518	48.425	52.617	54.851	56.056	56.776
11	Iwao	1	0.7	-	64.99	11.859	23.476	15.829	17.075	18.355	19.998	21.969	25.237	27.67	29.551	35.29	39.109	43.752	49.621	53.963	56.539	57.835	58.46
12	Iwao	1	0.7	-	68.369	10.002	22.673	19.876	20.6	21.53	23.241	26.242	31.476	32.324	33.032	40.305	43.524	47.999	53.818	57.891	59.998	61.292	61.791
13	Iwao	1	0.7	-	60.269	12.803	23.449	12.278	13.51	14.735	16.198	17.764	20.282	22.595	24.257	29.07	33.167	37.488	42.796	47.064	50.063	51.407	51.817
59	Iwao	2	0.7	+	61.449	12.065	22.85	13.717	14.752	15.833	17.272	19.097	22.147	23.987	25.371	30.657	34.388	38.705	44.096	48.158	50.666	51.872	52.45
60	Iwao	2	0.7	+	62.333	11.719	23.256	14.001	15.062	16.193	17.778	19.953	23.548	24.909	25.995	31.913	35.519	39.867	45.35	49.392	51.767	52.942	53.583
61	Iwao	2	0.7	+	64.592	11.786	25.312	13.867	15.414	16.969	18.872	21.026	24.443	27.071	28.985	34.893	39.187	43.56	48.855	53.062	55.947	57.265	57.729
62	Iwao	2	0.7	+	62.315	11.461	24.739	12.257	13.885	15.482	17.347	19.301	22.273	24.873	26.682	31.9	36.068	39.95	44.635	48.81	52.274	53.56	53.989
63	Iwao	2	0.7	+	65.721	9.752	23.236	14.738	16.87	18.894	21.149	23.307	26.316	29.397	31.321	36.093	40.178	43.984	48.501	52.334	55.285	56.478	56.911
64	Iwao	2	0.7	+	59.563	11.693	23.248	10.903	12.622	14.244	15.979	17.483	19.576	22.416	24.237	28.125	32.064	36.049	40.878	44.821	47.667	48.835	49.36
65	Iwao	2	0.7	-	50.678	12.95	20.835	8.435	9.098	9.781	10.643	11.643	13.354	14.86	15.902	19.068	21.821	25.468	30.206	33.801	36.067	37.078	37.642
66	Iwao	2	0.7	-	58.449	12.287	22.544	11.41	12.645	13.852	15.252	16.677	18.901	21.061	22.64	27.067	30.851	34.742	39.507	43.424	46.29	47.48	47.934
67	Iwao	2	0.7	-	59.712	11.976	20.944	13.389	14.407	15.438	16.781	18.446	21.137	22.392	23.377	28.428	32.273	36.159	40.893	44.786	47.633	48.8	49.29
68	Iwao	2	0.7	-	56.89	11.311	21.941	11.5	12.221	13.017	14.154	15.725	18.454	20.079	21.266	25.601	28.405	32.105	36.938	40.643	43.036	44.166	44.602
69	Iwao	2	0.7	-	61.574	10.675	21.219	15.419	15.94	16.616	17.877	20.101	24.03	24.635	25.148	31.029	34.283	38.025	42.805	46.687	49.488	50.727	51.079
70	Iwao	2	0.7	-	61.615	9.681	21.071	13.783	15.249	16.684	18.422	20.368	23.272	25.188	26.421	30.839	33.869	37.539	42.228	45.867	48.278	49.393	49.841
71	Iwao	2	0.7	-	58.747	11.193	22.914	11.076	12.432	13.766	15.347	17.05	19.647	21.736	23.113	27.475	31.029	34.679	39.204	43.075	46.107	47.301	47.694
130	Iwao	3	0.7	+	60.379	10.43	23.463	11.969	13.297	14.633	16.292	18.227	21.262	23.137	24.796	30.188	32.828	36.504	41.273	44.585	46.253	47.011	47.973
131	Iwao	3	0.7	+	59.259	12.302	23.35	11.488	12.779	14.046	15.52	17.032	19.407	21.703	23.328	28.01	32.292	36.045	40.445	44.373	47.629	48.838	49.24
132	Iwao	3	0.7	+	61.744	12.61	25.106	12.074	13.545	14.995	16.683	18.423	21.163	23.81	25.756	31.133	35.7	39.812	44.654	48.848	52.173	53.457	53.919
133	Iwao	3	0.7	+	62.697	11.788	24.563	13.455	14.708	15.989	17.573	19.365	22.345	25.17	27.259	32.481	36.284	40.517	45.78	49.869	52.566	53.824	54.317
134	Iwao	3	0.7	-	64.395	10.64	23.628	14.373	16.045	17.684	19.598	21.585	24.608	27.628	29.579	34.328	38.196	42.417	47.568	51.431	53.782	54.92	55.525
135	Iwao	3	0.7	-	64.66	11.278	24.058	14.773	16.269	17.76	19.538	21.439	24.467	27.498	29.712	34.955	38.681	43.022	48.49	52.702	55.437	56.714	57.265
136	Iwao	3	0.7	-	66.623	10.352	23.239	16.545	18.161	19.77	21.732	23.926	27.346	30.192	32.221	37.582	40.869	45.358	51.168	55.305	57.546	58.753	59.438
137	Iwao	3	0.7	-	63.712	11.216	23.357	14.708	15.943	17.224	18.94	21.166	24.78	26.383	27.67	33.811	37.695	41.74	46.681	50.573	53.205	54.398	54.888
138	Iwao	3	0.7	-	61.63	11.573	24.506	12.939	13.993	15.121	16.657	18.675	22.087	24.092	25.6	31.267	35.092	39.023	43.834	47.725	50.493	51.708	52.127
139	Iwao	3	0.7	-	63.135	11.855	24.485	13.77	15.039	16.338	17.963	19.844	22.954	25.58	27.508	32.972	37.069	41.27	46.386	50.495	53.378	54.641	55.127
3	Kumotooshi	2	0.7	+	55.992	13.137	22.345	10.546	11.449	12.347	13.464	14.78	17.006	18.608	19.958	24.418	28.033	31.964	36.727	40.662	43.667	44.78	45.322
4	Kumotooshi	2	0.7	+	58.397	13.289	24.504	10.952	11.977	13.01	14.29	15.789	18.362	20.546	22.302	27.152	31	35.284	40.498	44.747	47.918	49.152	49.686
5	Kumotooshi	2	0.7	+	54.755	13.156	22.844	9.272	10.379	11.424	12.57	13.645	15.382	17.619	19.363	23.114	26.574	30.458	35.191	39.037	41.894	43.018	43.481
6	Kumotooshi	2	0.7	-	55.25	11.532	21.037	11.04	11.634	12.301	13.33	14.899	17.636	18.475	19.337	23.997	26.665	30.211	34.723	38.193	40.539	41.553	42.003
7	Kumotooshi	2	0.7	-	58.026	12.094	23.155	11.319	12.294	13.286	14.554	16.11	18.751	20.754	22.228	26.665	30.238	34.175	38.952	42.852	45.773	46.906	47.403
8	Kumotooshi	2	0.7	-	59.985	11.62	22.293	13.415	14.137	14.955	16.227	18.182	21.586	22.771	23.725	28.974	32.259	36.369	41.538	45.62	48.518	49.707	50.235
9	Kumotooshi	2	0.7	-	54.655	12.367	20.859	10.814	11.421	12.079	13.024	14.352	16.695	17.911	18.987	23.119	25.784	29.64	34.668	38.58	41.294	42.444	42.904
41	Kumotooshi	3	0.7	+	55.961	11.842	21.925	10.536	11.471	12.41	13.61	15.09	17.543	19.137	20.35	24.429	27.338	31.237	36.17	39.895	42.321	43.414	43.891
42	Kumotooshi	3	0.7	+	57.813	11.831	23.391	10.899	11.898	12.926	14.301	16.119	19.139	20.627	21.705	26.477	29.963	33.872	38.628	42.447	45.23	46.373	46.807
43	Kumotooshi	3	0.7	+	56.586	12.458	21.825	10.965	11.961	12.936	14.112	15.431	17.614	19.515	20.936	24.895	28.227	32.287	37.303	41.181	43.819	44.917	45.481
44	Kumotooshi	3	0.7	+	60.413	12.243	21.384	13.492	14.625	15.735	17.153	18.915	21.746	22.912	23.871	29.156	33.453	37.368	41.913	46.066	49.715	50.926	51.405
45	Kumotooshi	3	0.7	-	61.439	11.915	22.082	13.6	14.932	16.207	17.734	19.446	22.15	23.91	25.427	30.67	34.533	38.594	43.464	47.496	50.585	51.739	52.299
46	Kumotooshi	3	0.7	-	61.428	11.927	22.817	13.744	14.719	15.748	17.211	19.283	22.765	23.987	25.032	30.69	34.247	38.556	43.95	48.286	51.465	52.749	53.26
47	Kumotooshi	3	0.7	-	61.82	11.181	22.341	13.628	15.003	16.334	17.931	19.73	22.575	24.883	26.496	30.916	34.212	38.611	44.147	48.275	50.891	52.017	52.738
48	Kumotooshi	3	0.7	-	58.898	12.186	21.232	12.732	13.754	14.762	16.026	17.532	20.011	21.69	23.048	27.467	30.572	34.984	40.566	44.527	46.76	47.849	48.54
49	Kumotooshi	3	0.7	-	55.935	13.594	24.638	9.914	10.647	11.436	12.484	13.821	16.262	18.392	20.109	24.522	27.825	32.207	37.671	41.624	43.952	45.071	45.678
84	Kumotooshi	9	0.7	+	56.189	11.717	22.557	10.353	11.278	12.229	13.499	15.176	17.956	19.319	20.357	24.754	27.659	31.553	36.493	40.247	42.723	43.813	44.314
85	Kumotooshi	9	0.7	+	53.481	11.244	21.779	9.029	9.906	10.802	12.022	13.691	16.397	17.152	17.723	22.058	25.091	28.275	32.159	35.566	38.416	39.408	39.8
86	Kumotooshi	9	0.7	+	56.076	11.743	22.605	9.973	11.109	12.21	13.51	14.937	17.223	19.23	20.681	24.545	27.651	31.437	36.152	39.893	42.569	43.655	44.136
87	Kumotooshi	9	0.7	+	54.545	13.215	22.283	9.298	10.425	11.482	12.649	13.771	15.539	17.462	18.967	22.812	26.386	30.198	34.819	38.762	41.926	43.073	43.53
88	Kumotooshi	9	0.7	+	52.028	14.618	22.966	8.515	9.191	9.876	10.708	11.628	13.314	15.067	16.574	20.473	23.92	27.791	32.581	36.67	39.962	41.166	41.588
89	Kumotooshi	9	0.7	-	59.99	11.412	24.042	11.322	12.762	14.148	15.78	17.576	20.396	22.642	24.333	29.132	32.737	36.495	41.112	45.287	48.931	50.148	50.619
90	Kumotooshi	9	0.7	-	55.02	10.895	21.487	11.016	11.423	11.96	12.92	14.558	17.535	18.657	19.498	23.686	26.092	29.63	34.248	37.786	40.171	41.187	41.67
91	Kumotooshi	9	0.7	-	60.194	12.419	22.66	13.08	14.064	15.063	16.358	17.966	20.712	22.541	24.124	29.251	32.885	37.089	42.247	46.342	49.265	50.476	50.977
92	Kumotooshi	9	0.7	-	57.314	12.477	21.512	11.65	12.619	13.571	14.737	16.076	18.307	19.962	21.451	25.959	29.128	33.099	38.1	42.076	44.935	46.073	46.61
3	Yabukuguri	1	0.7	+	63.928	11.486	23.227	14.821	16.192	17.568	19.268	21.205	24.301	26.637	28.421	33.94	37.745	41.934	47.222	51.596	54.847	56.138	56.724
4	Yabukuguri	1	0.7	+	62.778	12.168	23.425	13.684	15.127	16.549	18.253	20.109	22.997	25.127	26.795	32.379	36.516	40.7	45.872	50.311	53.804	55.076	55.718
5	Yabukuguri	1	0.7	-	64.065	11.305	23.885	14.179	15.806	17.388	19.187	20.944	23.645	26.753	29.131	34.296	37.955	42.043	47.248	51.609	54.924	56.237	56.764
6	Yabukuguri	1	0.7	-	64.902	11.409	23.108	15.895	17.145	18.431	20.104	22.161	25.541	27.696	29.407	35.297	39.049	43.274	48.681	53.225	56.702	58.068	58.617
7	Yabukuguri	1	0.7	-	61.576	11.544	23.698	13.147	14.353	15.578	17.073	18.723	21.453	24.243	26.343	31.11	34.29	38.412	43.852	48.261	51.439	52.738	53.314
8	Yabukuguri	1	0.7	-	62.93	13.209	24.255	13.875	15.114	16.364	17.902	19.63	22.49	24.806	26.738	32.637	36.985	41.441	47.002	51.841	55.732	57.215	57.706
36	Yabukuguri	2	0.7	+	67.351	10.72	22.684	17.191	18.923	20.628	22.745	25.217	28.954	30.686	32.069	38.568	42.638	46.916	52.16	56.291	59.09	60.312	60.93
37	Yabukuguri	2	0.7	+	59.074	12.04	21.372	12.301	13.56	14.78	16.22	17.744	20.068	21.756	23.001	27.662	31.632	35.358	39.87	43.901	47.257	48.501	48.891
38	Yabukuguri	2	0.7	+	60.411	12.746	21.886	13.149	14.355	15.541	16.987	18.607	21.154	22.631	23.876	29.287	33.613	37.598	42.362	46.545	49.936	51.223	51.65
39	Yabukuguri	2	0.7	+	59.254	13.055	22.101	12.397	13.527	14.641	15.984	17.449	19.791	21.503	22.938	27.961	31.83	36.048	41.291	45.479	48.392	49.622	50.195
73	Yabukuguri	3	0.7	+	63.306	11.718	23.339	14.464	15.704	16.976	18.626	20.655	23.956	25.973	27.446	33.004	36.876	41.231	46.682	50.96	53.843	55.103	55.712
74	Yabukuguri	3	0.7	+	63.109	12.237	22.958	14.183	15.658	17.095	18.771	20.5	23.167	25.569	27.397	32.63	36.653	41.149	46.719	50.985	53.71	54.984	55.574
75	Yabukuguri	3	0.7	+	65.252	11.588	22.554	16.348	17.692	19.044	20.744	22.725	25.91	28.239	29.9	35.335	39.334	43.947	49.696	54.013	56.658	57.902	58.608
76	Yabukuguri	3	0.7	+	60.407	12.827	22.786	12.827	13.947	15.082	16.532	18.283	21.121	22.642	23.809	29.248	33.618	37.728	42.671	46.972	50.413	51.698	52.209
77	Yabukuguri	3	0.7	+	62.16	11.572	22.888	14.169	15.212	16.314	17.816	19.792	23.089	24.81	26.14	31.698	35.333	39.402	44.565	48.822	51.971	53.211	53.806
78	Yabukuguri	3	0.7	-	65.375	11.151	22.888	16.296	17.564	18.878	20.629	22.868	26.512	28.545	30.016	35.695	39.114	43.84	49.957	54.254	56.492	57.709	58.483
79	Yabukuguri	3	0.7	-	63.396	11.086	22.293	15.418	16.458	17.568	19.117	21.212	24.705	26.477	27.781	33.142	36.204	40.727	46.681	50.863	53.05	54.217	54.99
80	Yabukuguri	3	0.7	-	63.674	10.454	22.338	15.339	16.512	17.738	19.388	21.526	25.016	26.985	28.397	33.611	36.51	40.777	46.454	50.628	53.093	54.261	54.999
81	Yabukuguri	3	0.7	-	62.863	10.838	21.93	14.811	16.062	17.328	18.948	20.903	24.022	25.999	27.312	32.297	36.016	39.969	44.91	49.055	52.206	53.384	54.023
82	Yabukuguri	3	0.7	-	62.007	11.599	22.958	13.987	15.053	16.171	17.673	19.61	22.832	24.633	26.061	31.564	35.022	39.157	44.468	48.703	51.658	52.926	53.467
