# Supplementary material for: Genotype-by-environment interaction and genetic dissection of heartwood color in Cryptomeria japonica based on multiple common gardens and quantitative trait loci mapping
Source: PLoS One. 2022 Jul 6;17(7):e0270522. doi: 10.1371/journal.pone.0270522 (PMC9258842; doi:10.1371/journal.pone.0270522)
Supplement: S2 Table — (XLSX) [file pone.0270522.s002.xlsx]

## Sheet: Sheet1
Table S2 Results of ANOVA for heartwood colors using cultivar (Cultivar), tree (Tree; i.e., ramet), and measurement side (Side) as variables.
variables	term	df	sumsq	meansq	statistic	p.value
L*	Cultivar	2	421.028	210.514	30.224	0
	Tree	6	92.595	15.432	2.216	0.052
	Side	1	16.984	16.984	2.438	0.123
	Residuals	69	480.588	6.965
a*	Cultivar	2	6.68	3.34	5.071	0.009
	Tree	6	3.486	0.581	0.882	0.513
	Side	1	4.14	4.14	6.287	0.015
	Residuals	69	45.445	0.659
b*	Cultivar	2	10.018	5.009	6.67	0.002
	Tree	6	16.882	2.814	3.747	0.003
	Side	1	4.663	4.663	6.21	0.015
	Residuals	69	51.817	0.751
400nm(R%)	Cultivar	2	121.216	60.608	23.921	0
	Tree	6	26.687	4.448	1.756	0.121
	Side	1	25.222	25.222	9.955	0.002
	Residuals	69	174.821	2.534
420nm(R%)	Cultivar	2	149.836	74.918	26.766	0
	Tree	6	28.836	4.806	1.717	0.13
	Side	1	20.05	20.05	7.163	0.009
	Residuals	69	193.129	2.799
440nm(R%)	Cultivar	2	182.265	91.132	28.445	0
	Tree	6	32.019	5.337	1.666	0.143
	Side	1	16.602	16.602	5.182	0.026
	Residuals	69	221.065	3.204
460nm(R%)	Cultivar	2	224.393	112.197	28.93	0
	Tree	6	37.205	6.201	1.599	0.161
	Side	1	15.52	15.52	4.002	0.049
	Residuals	69	267.593	3.878
480nm(R%)	Cultivar	2	267.98	133.99	27.303	0
	Tree	6	44.752	7.459	1.52	0.185
	Side	1	19.531	19.531	3.98	0.05
	Residuals	69	338.619	4.908
500nm(R%)	Cultivar	2	330.562	165.281	24.218	0
	Tree	6	60.207	10.034	1.47	0.201
	Side	1	30.725	30.725	4.502	0.037
	Residuals	69	470.912	6.825
520nm(R%)	Cultivar	2	400.896	200.448	28.092	0
	Tree	6	76.59	12.765	1.789	0.114
	Side	1	25.785	25.785	3.614	0.061
	Residuals	69	492.338	7.135
540nm(R%)	Cultivar	2	442.865	221.433	29.26	0
	Tree	6	93.765	15.628	2.065	0.069
	Side	1	22.975	22.975	3.036	0.086
	Residuals	69	522.166	7.568
560nm(R%)	Cultivar	2	586.244	293.122	29.484	0
	Tree	6	124.855	20.809	2.093	0.065
	Side	1	27.658	27.658	2.782	0.1
	Residuals	69	685.99	9.942
580nm(R%)	Cultivar	2	680.031	340.015	31.471	0
	Tree	6	141.67	23.612	2.185	0.055
	Side	1	14.95	14.95	1.384	0.244
	Residuals	69	745.47	10.804
600nm(R%)	Cultivar	2	723.287	361.644	30.755	0
	Tree	6	167.771	27.962	2.378	0.038
	Side	1	17.391	17.391	1.479	0.228
	Residuals	69	811.35	11.759
620nm(R%)	Cultivar	2	787.677	393.838	30.238	0
	Tree	6	202.221	33.704	2.588	0.025
	Side	1	26.393	26.393	2.026	0.159
	Residuals	69	898.695	13.025
640nm(R%)	Cultivar	2	843.48	421.74	30.457	0
	Tree	6	218.876	36.479	2.634	0.023
	Side	1	27.653	27.653	1.997	0.162
	Residuals	69	955.44	13.847
660nm(R%)	Cultivar	2	862.595	431.297	30.384	0
	Tree	6	215.755	35.959	2.533	0.028
	Side	1	20.698	20.698	1.458	0.231
	Residuals	69	979.444	14.195
680nm(R%)	Cultivar	2	887.855	443.927	30.516	0
	Tree	6	220.017	36.669	2.521	0.029
	Side	1	21.063	21.063	1.448	0.233
	Residuals	69	1003.77	14.547
700nm(R%)	Cultivar	2	900.084	450.042	30.707	0
	Tree	6	227.51	37.918	2.587	0.026
	Side	1	21.803	21.803	1.488	0.227
	Residuals	69	1011.25	14.656
