# Supplementary material for: Genotype-by-environment interaction and genetic dissection of heartwood color in Cryptomeria japonica based on multiple common gardens and quantitative trait loci mapping
Source: PLoS One. 2022 Jul 6;17(7):e0270522. doi: 10.1371/journal.pone.0270522 (PMC9258842; doi:10.1371/journal.pone.0270522)
Supplement: S3 Table — (XLSX) [file pone.0270522.s003.xlsx]

## Sheet: 分析結果 
	Site	Sample ID	Water content	Total Carbon (g/kg)	Total Nitrogen (g/kg)	pH (H2O)	pH (KCl)	Exchangeable Cations (cmol(+)/kg)
								Ca	Mg	K	Na
	Kumamoto	A	0.104558	64.9424	4.55484	6	4.9	10.7603	1.35576	0.445825	< 0.1
	Kumamoto	B1	0.136517	59.1902	3.8609	5.4	4.5	2.85122	0.198458	0.306474	< 0.1
	Kumamoto	B2	0.104352	89.2674	5.09657	5.4	4.4	2.433	0.165817	0.167608	< 0.1
	Chiba	2A	0.149321	50.0709	3.62684	6.2	5.4	11.9011	2.35195	0.108911	0.1
	Chiba	AB	0.12759	23.901	1.97474	6	5.1	6.43999	2.38595	1.03869	< 0.1
	Chiba	B1	0.165578	14.7069	1.53128	6	5.3	5.37114	2.17043	0.208177	0.186857
	Chiba	B2	0.204357	13.2455	1.24658	6.2	5.7	4.4507	1.68504	< 0.1	0.1
	Chiba	2B	0.220351	14.1867	1.62327	6.2	5.5	6.04813	1.24318	0.101243	< 0.1
	Ibaraki	A1	0.0956123	31.3464	2.64974	5.7	4.9	4.59611	1.63756	0.833036	< 0.1
	Ibaraki	A2	0.101189	27.8522	2.2586	5.4	4.6	1.68087	0.904831	0.536188	< 0.1
	Ibaraki	B1	0.174392	13.1776	1.45124	5.5	5.2	2.10262	1.42681	0.189609	0.2
	Ibaraki	B2	0.171974	11.0172	1.60506	5.6	5.3	1.9199	0.892792	0.106084	0.2
