# Supplementary material for: Genotype-by-environment interaction and genetic dissection of heartwood color in Cryptomeria japonica based on multiple common gardens and quantitative trait loci mapping
Source: PLoS One. 2022 Jul 6;17(7):e0270522. doi: 10.1371/journal.pone.0270522 (PMC9258842; doi:10.1371/journal.pone.0270522)
Supplement: S4 Table — (XLSX) [file pone.0270522.s004.xlsx]

## Sheet: Ibaraki
Trait	MoranI_statistic	Expectation	Variance	statistic	p.value	sig
L*	0.0138536	-0.00207469	0.000719	0.594151	0.276205	ns
a*	0.0792937	-0.00207469	0.000717	3.03898	0.00118689	**
b*	0.115565	-0.00207469	0.000719	4.38726	5.74e-06	***
400 nm	0.0332494	-0.00207469	0.000717	1.31919	0.0935531	ns
420 nm	0.0245861	-0.00207469	0.000717	0.995672	0.159705	ns
440 nm	0.0205691	-0.00207469	0.000717	0.845663	0.19887	ns
460 nm	0.019661	-0.00207469	0.000717	0.811732	0.208473	ns
480 nm	0.0226716	-0.00207469	0.000717	0.924054	0.177729	ns
500 nm	0.026302	-0.00207469	0.000718	1.05934	0.144723	ns
520 nm	0.0214499	-0.00207469	0.000718	0.878149	0.189931	ns
540 nm	0.0154918	-0.00207469	0.000718	0.655676	0.256016	ns
560 nm	0.0166814	-0.00207469	0.000718	0.699951	0.241979	ns
580 nm	0.0115041	-0.00207469	0.000718	0.50671	0.306179	ns
600 nm	0.0106222	-0.00207469	0.000718	0.473749	0.317839	ns
620 nm	0.010649	-0.00207469	0.000718	0.474689	0.317504	ns
640 nm	0.0090212	-0.00207469	0.000719	0.41391	0.33947	ns
660 nm	0.00686053	-0.00207469	0.000719	0.333266	0.369467	ns
680 nm	0.00605077	-0.00207469	0.000719	0.303058	0.380923	ns
700 nm	0.00696168	-0.00207469	0.000719	0.337031	0.368047	ns
Asterisks represent significance: ***, p < 0.001; **, p < 0.01; *, p < 0.05; ns, not significant

## Sheet: Chiba
Trait	MoranI_statistic	Expectation	Variance	statistic	p.value	sig
L*	0.0279742	-0.00257069	0.000884	1.02736	0.152125	ns
a*	0.0226395	-0.00257069	0.000882	0.848921	0.197963	ns
b*	0.00433183	-0.00257069	0.000884	0.232142	0.408214	ns
400 nm	0.027709	-0.00257069	0.000883	1.01912	0.154074	ns
420 nm	0.0321885	-0.00257069	0.000882	1.17035	0.120931	ns
440 nm	0.0354299	-0.00257069	0.000881	1.27993	0.100285	ns
460 nm	0.037398	-0.00257069	0.000881	1.34656	0.0890602	ns
480 nm	0.0370102	-0.00257069	0.000881	1.33344	0.0911944	ns
500 nm	0.0341711	-0.00257069	0.000882	1.23724	0.107999	ns
520 nm	0.0327036	-0.00257069	0.000882	1.18762	0.117491	ns
540 nm	0.0315253	-0.00257069	0.000882	1.14776	0.125533	ns
560 nm	0.0290156	-0.00257069	0.000883	1.06292	0.143908	ns
580 nm	0.0300245	-0.00257069	0.000883	1.09673	0.13638	ns
600 nm	0.0283499	-0.00257069	0.000884	1.04014	0.149136	ns
620 nm	0.0254817	-0.00257069	0.000884	0.943442	0.172727	ns
640 nm	0.0242069	-0.00257069	0.000884	0.900434	0.183945	ns
660 nm	0.0245995	-0.00257069	0.000885	0.913535	0.180481	ns
680 nm	0.0242769	-0.00257069	0.000885	0.902666	0.183352	ns
700 nm	0.0243993	-0.00257069	0.000885	0.906774	0.182263	ns
Asterisks represent significance: ***, p < 0.001; **, p < 0.01; *, p < 0.05; ns, not significant

## Sheet: Kumamoto
Trait	MoranI_statistic	Expectation	Variance	statistic	p.value	sig
L*	0.123746	-0.0026178	0.000938	4.12518	1.85e-05	***
a*	0.101727	-0.0026178	0.000936	3.4102	0.000325	***
b*	0.0856594	-0.0026178	0.000937	2.88318	0.00196839	**
400 nm	0.140622	-0.0026178	0.000937	4.68052	1.43e-06	***
420 nm	0.13678	-0.0026178	0.000936	4.55571	2.61e-06	***
440 nm	0.133708	-0.0026178	0.000936	4.45575	4.18e-06	***
460 nm	0.129938	-0.0026178	0.000936	4.33284	7.36e-06	***
480 nm	0.12403	-0.0026178	0.000936	4.13982	1.74e-05	***
500 nm	0.115822	-0.0026178	0.000936	3.87094	5.42e-05	***
520 nm	0.113728	-0.0026178	0.000937	3.80145	7.19e-05	***
540 nm	0.109132	-0.0026178	0.000937	3.65032	0.000131	***
560 nm	0.112958	-0.0026178	0.000938	3.77434	8.02e-05	***
580 nm	0.127371	-0.0026178	0.000938	4.24421	1.1e-05	***
600 nm	0.129813	-0.0026178	0.000938	4.3233	7.69e-06	***
620 nm	0.130816	-0.0026178	0.000939	4.35543	6.64e-06	***
640 nm	0.132922	-0.0026178	0.000939	4.42363	4.85e-06	***
660 nm	0.134804	-0.0026178	0.000939	4.48447	3.65e-06	***
680 nm	0.13622	-0.0026178	0.000939	4.53058	2.94e-06	***
700 nm	0.1351	-0.0026178	0.000939	4.49399	3.49e-06	***
Asterisks represent significance: ***, p < 0.001; **, p < 0.01; *, p < 0.05; ns, not significant
