# Supplementary material for: Genotype-by-environment interaction and genetic dissection of heartwood color in Cryptomeria japonica based on multiple common gardens and quantitative trait loci mapping
Source: PLoS One. 2022 Jul 6;17(7):e0270522. doi: 10.1371/journal.pone.0270522 (PMC9258842; doi:10.1371/journal.pone.0270522)
Supplement: S5 Table — (XLSX) [file pone.0270522.s005.xlsx]

## Sheet: TableS4_model_comparison
S5 Table Summary of the model comparisons of the QTL analysis. Model comparisons were done with p0 = 1, 3, 5, 7 and 9. elpd_diff: the difference of Bayesian LOO estimate of the expected log pointwise predictive density (ELPD) between the two models (https://mc-stan.org/loo/reference/loo-glossary.html). * elpd-se > 0, ** elpd-se > se-diff, ns: not significant.
Trait	Site	p0 = 1					p0 = 3					p0 = 5					p0 = 7					p0 = 9
		elpd_diff	se_diff	elpd_se_diff	sig		elpd_diff	se_diff	elpd_se_diff	sig		elpd_diff	se_diff	elpd_se_diff	sig		elpd_diff	se_diff	elpd_se_diff	sig		elpd_diff	se_diff	elpd_se_diff	sig
a*	ibaraki	-27.4502	5.55946	21.8908	**		-28.4418	5.51396	22.9279	**		-28.1985	5.45038	22.7481	**		-27.5285	5.45663	22.0718	**		-27.2739	5.48809	21.7858	**
b*	ibaraki	-27.4528	6.20983	21.243	**		-27.1164	6.13784	20.9785	**		-26.6672	6.14294	20.5243	**		-27.5908	6.13472	21.4561	**		-27.684	6.11259	21.5714	**
L*	ibaraki	-22.7522	5.51099	17.2412	**		-22.9252	5.64199	17.2832	**		-23.5733	5.43994	18.1334	**		-23.5564	5.65967	17.8967	**		-23.4182	5.61665	17.8015	**
400 nm	ibaraki	-12.9688	4.10977	8.85906	**		-14.1148	4.20177	9.91308	**		-14.6267	4.40279	10.2239	**		-14.5821	4.34794	10.2342	**		-14.8473	4.43004	10.4172	**
420 nm	ibaraki	-15.6429	4.47553	11.1674	**		-16.3046	4.54409	11.7605	**		-16.8344	4.63261	12.2018	**		-17.3501	4.76982	12.5803	**		-17.0263	4.74049	12.2858	**
440 nm	ibaraki	-18.3271	4.67793	13.6492	**		-17.31	4.80037	12.5096	**		-17.659	4.90872	12.7503	**		-18.5174	4.90641	13.611	**		-18.7581	4.87216	13.8859	**
460 nm	ibaraki	-17.3706	4.89012	12.4805	**		-17.7754	4.8843	12.8911	**		-18.7613	4.93731	13.824	**		-18.9122	4.94461	13.9676	**		-18.6474	5.02706	13.6203	**
480 nm	ibaraki	-17.258	4.75208	12.5059	**		-17.8479	4.92652	12.9214	**		-18.8493	4.8747	13.9746	**		-18.2509	5.15484	13.0961	**		-18.4372	5.20627	13.2309	**
500 nm	ibaraki	-16.3416	4.93207	11.4095	**		-18.0574	4.96134	13.0961	**		-18.1074	5.04813	13.0593	**		-19.1383	5.00171	14.1365	**		-18.5306	5.06781	13.4628	**
520 nm	ibaraki	-18.1548	4.88471	13.2701	**		-18.7408	4.99355	13.7472	**		-19.3139	4.97196	14.342	**		-18.1951	5.03435	13.1608	**		-18.7225	5.01232	13.7102	**
540 nm	ibaraki	-19.6603	4.97295	14.6873	**		-20.6166	5.04586	15.5707	**		-20.2532	5.09503	15.1582	**		-20.8151	5.0687	15.7464	**		-20.8101	5.2541	15.556	**
560 nm	ibaraki	-22.8674	5.25707	17.6103	**		-22.8437	5.40514	17.4385	**		-22.4942	5.44138	17.0528	**		-23.3542	5.45551	17.8987	**		-22.9911	5.46078	17.5303	**
580 nm	ibaraki	-25.0082	5.57063	19.4376	**		-24.8466	5.64421	19.2024	**		-25.4384	5.67574	19.7627	**		-25.7176	5.61921	20.0984	**		-24.7741	5.57208	19.202	**
600 nm	ibaraki	-27.0904	5.66539	21.425	**		-26.6877	5.71317	20.9745	**		-25.9819	5.77893	20.203	**		-26.7704	5.77558	20.9948	**		-27.8561	5.64771	22.2084	**
620 nm	ibaraki	-27.9094	5.72823	22.1811	**		-28.4365	5.81858	22.6179	**		-28.0894	5.63086	22.4585	**		-28.6843	5.89544	22.7888	**		-28.3428	5.7949	22.5479	**
640 nm	ibaraki	-28.7724	5.78846	22.984	**		-28.8364	5.70174	23.1347	**		-28.7803	5.751	23.0293	**		-28.9221	5.7135	23.2086	**		-28.8797	5.79337	23.0863	**
660 nm	ibaraki	-29.7103	5.65597	24.0543	**		-29.3196	5.59356	23.726	**		-27.9616	5.64695	22.3147	**		-29.338	5.72009	23.6179	**		-29.4199	5.75164	23.6682	**
680 nm	ibaraki	-29.4973	5.68421	23.813	**		-28.5866	5.64043	22.9461	**		-29.3156	5.61792	23.6977	**		-28.563	5.71731	22.8457	**		-29.466	5.69559	23.7704	**
700 nm	ibaraki	-28.0113	5.71362	22.2977	**		-28.9922	5.66555	23.3266	**		-28.6222	5.61927	23.003	**		-29.2122	5.73843	23.4738	**		-29.0091	5.72352	23.2856	**
a*	chiba	-5.81815	2.67224	3.14591	**		-7.39102	3.08726	4.30375	**		-7.19144	3.0729	4.11855	**		-7.88509	3.29064	4.59446	**		-7.64894	3.38714	4.2618	**
b*	chiba	-1.91765	1.75809	0.159557	*		-3.27045	2.49374	0.776712	*		-4.52478	2.86943	1.65535	*		-5.09446	3.12112	1.97334	*		-5.07033	3.25159	1.81874	*
L*	chiba	-5.9406	3.17917	2.76142	*		-7.55946	3.65887	3.90059	**		-8.44505	3.93662	4.50843	**		-9.39323	4.04801	5.34522	**		-9.53513	4.19594	5.33919	**
400 nm	chiba	-3.18976	2.63512	0.554643	*		-5.68354	3.1972	2.48634	*		-6.39203	3.51659	2.87544	*		-7.14827	3.68629	3.46198	*		-8.14971	3.87022	4.27949	**
420 nm	chiba	-2.81253	2.41719	0.395342	*		-4.93401	2.99584	1.93817	*		-6.23767	3.46133	2.77635	*		-6.88473	3.52435	3.36038	*		-8.00817	3.76424	4.24394	**
440 nm	chiba	-2.3986	2.375	0.0236049	*		-4.14872	2.89114	1.25758	*		-6.54892	3.42682	3.1221	*		-6.54575	3.53615	3.0096	*		-7.44165	3.7139	3.72776	**
460 nm	chiba	-2.02198	2.0122	0.00977793	*		-3.82213	2.96699	0.85514	*		-5.7814	3.33049	2.45091	*		-5.79725	3.4118	2.38545	*		-5.90695	3.63005	2.27689	*
480 nm	chiba	-1.83668	1.8654	-0.0287193	ns		-3.499	2.84716	0.651846	*		-4.00078	3.16158	0.8392	*		-5.27777	3.24463	2.03314	*		-5.68512	3.47555	2.20957	*
500 nm	chiba	-1.20419	1.82696	-0.622767	ns		-2.88482	2.60651	0.278314	*		-4.16807	3.03673	1.13134	*		-4.59786	3.20298	1.39488	*		-5.15806	3.41952	1.73854	*
520 nm	chiba	-2.25368	1.95197	0.301705	*		-3.78406	2.88467	0.899393	*		-4.93381	3.20628	1.72752	*		-5.73342	3.44993	2.2835	*		-6.12596	3.55217	2.57379	*
540 nm	chiba	-2.89679	2.38076	0.51604	*		-4.48614	2.94699	1.53915	*		-5.86748	3.41203	2.45545	*		-6.32882	3.42891	2.89991	*		-6.79293	3.62692	3.16601	*
560 nm	chiba	-4.1712	2.67314	1.49806	*		-6.38992	3.38172	3.0082	*		-7.09013	3.59124	3.49889	*		-7.82141	3.85398	3.96743	**		-8.10671	4.08413	4.02258	*
580 nm	chiba	-4.9225	3.25508	1.66742	*		-7.29247	3.66271	3.62975	*		-8.16708	3.82496	4.34211	**		-8.92509	4.04545	4.87963	**		-10.3934	4.23751	6.15588	**
600 nm	chiba	-7.14958	3.6032	3.54638	*		-9.33004	4.03816	5.29189	**		-9.88167	4.17544	5.70623	**		-9.65172	4.37081	5.28091	**		-10.3903	4.33796	6.05231	**
620 nm	chiba	-9.04913	3.87846	5.17067	**		-10.7559	4.47723	6.27868	**		-11.52	4.55934	6.96065	**		-12.5397	4.76118	7.77851	**		-13.2023	4.88342	8.3189	**
640 nm	chiba	-11.2631	4.46567	6.79748	**		-12.6743	4.64807	8.02618	**		-13.9994	4.84249	9.15692	**		-13.71	4.96274	8.74723	**		-14.2495	4.9843	9.26517	**
660 nm	chiba	-12.5095	4.62969	7.87982	**		-13.6544	4.87667	8.77778	**		-14.4122	4.99448	9.41776	**		-13.9457	5.05865	8.88707	**		-14.9512	5.17514	9.77605	**
680 nm	chiba	-11.0845	4.46253	6.622	**		-14.0987	4.89372	9.20497	**		-15.3464	5.18164	10.1648	**		-14.4775	5.23334	9.24416	**		-14.7769	5.14486	9.63207	**
700 nm	chiba	-12.2458	4.83209	7.41367	**		-14.3212	4.99816	9.32305	**		-14.2866	5.19113	9.09548	**		-14.8267	5.12283	9.70386	**		-15.2522	5.29962	9.95259	**
a*	kumamoto	-7.8839	4.14163	3.74227	*		-8.72355	4.44841	4.27514	*		-10.0556	4.79152	5.26405	**		-10.2283	4.77302	5.45528	**		-9.98229	4.88812	5.09417	**
b*	kumamoto	-3.27103	2.02405	1.24698	*		-5.30808	2.70102	2.60706	*		-6.25183	2.98145	3.27038	**		-7.41327	3.26261	4.15066	**		-7.36206	3.27284	4.08923	**
L*	kumamoto	-19.0864	5.6047	13.4817	**		-18.6262	5.58194	13.0442	**		-18.1849	5.56546	12.6194	**		-18.5126	5.55408	12.9586	**		-18.1309	5.59565	12.5352	**
400 nm	kumamoto	-16.9272	5.17666	11.7505	**		-16.9732	5.16136	11.8118	**		-16.5888	5.15322	11.4356	**		-17.3971	5.22728	12.1698	**		-17.6901	5.32024	12.3699	**
420 nm	kumamoto	-16.9789	5.07315	11.9057	**		-17.3327	5.12512	12.2076	**		-17.3153	5.22707	12.0882	**		-17.693	5.21612	12.4769	**		-17.3569	5.33812	12.0187	**
440 nm	kumamoto	-15.9138	4.94849	10.9653	**		-16.9974	5.06753	11.9299	**		-17.3913	5.12555	12.2657	**		-16.5732	5.16952	11.4037	**		-17.7553	5.22676	12.5285	**
460 nm	kumamoto	-15.6928	4.85667	10.8361	**		-15.9618	4.90397	11.0578	**		-16.0654	5.01536	11.05	**		-16.11	5.05779	11.0522	**		-16.2255	5.05975	11.1658	**
480 nm	kumamoto	-14.2935	4.63288	9.66067	**		-14.3032	4.6517	9.6515	**		-14.6873	4.81989	9.86737	**		-15.2521	4.89561	10.3565	**		-14.5986	4.88316	9.71545	**
500 nm	kumamoto	-12.1138	4.33216	7.78164	**		-12.5275	4.50236	8.02512	**		-13.3688	4.62068	8.74812	**		-13.6794	4.71314	8.96627	**		-14.0266	4.78315	9.24346	**
520 nm	kumamoto	-14.2378	4.7534	9.48444	**		-13.5696	4.7696	8.80001	**		-14.6398	4.92657	9.71321	**		-14.4949	4.995	9.49989	**		-15.27	5.06636	10.2037	**
540 nm	kumamoto	-16.4245	5.26026	11.1642	**		-16.6885	5.29489	11.3936	**		-16.3862	5.45572	10.9305	**		-16.9784	5.46422	11.5142	**		-17.3022	5.46419	11.838	**
560 nm	kumamoto	-19.5067	5.70673	13.8	**		-19.223	5.71349	13.5095	**		-20.4121	5.79182	14.6203	**		-19.692	5.90579	13.7862	**		-19.9442	5.87315	14.071	**
580 nm	kumamoto	-23.1978	6.09642	17.1013	**		-22.4942	6.09414	16.4001	**		-22.7858	6.15828	16.6275	**		-22.7531	6.12759	16.6255	**		-22.8397	6.13132	16.7084	**
600 nm	kumamoto	-24.1298	6.33028	17.7995	**		-23.5539	6.29784	17.2561	**		-24.3598	6.24957	18.1103	**		-24.532	6.39257	18.1394	**		-24.7826	6.37466	18.4079	**
620 nm	kumamoto	-24.8879	6.48107	18.4068	**		-23.9495	6.62727	17.3223	**		-24.8551	6.66921	18.1859	**		-25.0471	6.60455	18.4425	**		-25.1847	6.54835	18.6363	**
640 nm	kumamoto	-25.2064	6.59814	18.6083	**		-25.4216	6.50835	18.9133	**		-24.8165	6.61568	18.2009	**		-25.6958	6.64545	19.0504	**		-26.2473	6.75825	19.4891	**
660 nm	kumamoto	-26.0526	6.59101	19.4616	**		-26.1786	6.65688	19.5217	**		-25.7211	6.57432	19.1468	**		-25.9269	6.55797	19.369	**		-26.6886	6.66679	20.0219	**
680 nm	kumamoto	-26.4014	6.52267	19.8787	**		-25.7819	6.56043	19.2215	**		-25.2978	6.63342	18.6644	**		-26.2658	6.58947	19.6763	**		-25.5773	6.71518	18.8621	**
700 nm	kumamoto	-25.9798	6.80254	19.1773	**		-26.1491	6.66474	19.4843	**		-26.0707	6.67835	19.3923	**		-26.269	6.64677	19.6222	**		-26.2865	6.7179	19.5686	**
