# Supplementary material for: Genotype-by-environment interaction and genetic dissection of heartwood color in Cryptomeria japonica based on multiple common gardens and quantitative trait loci mapping
Source: PLoS One. 2022 Jul 6;17(7):e0270522. doi: 10.1371/journal.pone.0270522 (PMC9258842; doi:10.1371/journal.pone.0270522)
Supplement: S6 Table — (XLSX) [file pone.0270522.s006.xlsx]

## Sheet: Sheet1
Trait	Site	Map	LG	Position	markerID	Significance	PVE	stableQTL
400 nm	Ibaraki	YI38	LG02	12.955	m_0938	*	4.5	unique
400 nm	Ibaraki	YI38	LG02	99.742	m_0999	**	4.7	unique
400 nm	Ibaraki	YI38	LG03	61.922	m_1065	*	6	††
400 nm	Ibaraki	YI38	LG04	29.957	m_1170	**	3	unique
400 nm	Ibaraki	YI38	LG06	23.305	m_1332	*	3.5	unique
400 nm	Ibaraki	YI38	LG06	96.074	m_1388	**	9.4	unique
400 nm	Ibaraki	YI38	LG07	88.473	m_1452	**	4.4	unique
400 nm	Ibaraki	YI38	LG08	47.435	m_1521	**	5.5	unique
400 nm	Ibaraki	YI38	LG09	4.265	m_1540	**	11	†
400 nm	Chiba	YI38	LG02	89.243	m_0994	**	6.2	unique
400 nm	Chiba	YI38	LG03	61.922	m_1065	**	7.8	††
400 nm	Chiba	YI38	LG09	4.265	m_1540	**	8.4	†
400 nm	Kumamoto	YI38	LG01	100.979	m_0909	**	8	unique
400 nm	Kumamoto	YI38	LG02	11.913	m_0937	**	5.4	unique
400 nm	Kumamoto	YI38	LG03	61.922	m_1065	**	8.9	††
400 nm	Kumamoto	YI38	LG11	98.474	m_1756	**	6	unique
420 nm	Ibaraki	YI38	LG02	2.412	m_0928	**	5.5	unique
420 nm	Ibaraki	YI38	LG02	98.363	m_0998	**	6.2	unique
420 nm	Ibaraki	YI38	LG03	61.922	m_1065	**	6.1	†
420 nm	Ibaraki	YI38	LG04	25.516	m_1168	**	4.3	unique
420 nm	Ibaraki	YI38	LG06	96.074	m_1388	**	9.5	unique
420 nm	Ibaraki	YI38	LG07	88.473	m_1452	**	4.5	unique
420 nm	Ibaraki	YI38	LG08	47.435	m_1521	**	5.6	unique
420 nm	Ibaraki	YI38	LG09	4.265	m_1540	**	11	†
420 nm	Chiba	YI38	LG02	89.243	m_0994	**	6.3	unique
420 nm	Chiba	YI38	LG03	61.922	m_1065	**	7.9	†
420 nm	Chiba	YI38	LG09	4.265	m_1540	**	8.3	†
420 nm	Kumamoto	YI38	LG01	97.749	m_0907	**	9.9	unique
420 nm	Kumamoto	YI38	LG02	28.092	m_0952	**	6.3	unique
420 nm	Kumamoto	YI38	LG03	70.654	m_1071	**	7.5	unique
420 nm	Kumamoto	YI38	LG04	45.196	m_1181	**	4.1	unique
420 nm	Kumamoto	YI38	LG07	98.171	m_1459	**	5.3	unique
420 nm	Kumamoto	YI38	LG11	103.298	m_1761	*	5	unique
440 nm	Ibaraki	YI38	LG02	2.412	m_0928	**	5.7	unique
440 nm	Ibaraki	YI38	LG02	98.363	m_0998	**	6.5	unique
440 nm	Ibaraki	YI38	LG04	45.196	m_1181	**	5.3	unique
440 nm	Ibaraki	YI38	LG07	94.719	m_1456	**	5.1	†
440 nm	Ibaraki	YI38	LG08	47.435	m_1521	**	5.6	unique
440 nm	Ibaraki	YI38	LG09	4.265	m_1540	**	11	†
440 nm	Chiba	YI38	LG02	89.243	m_0994	**	6.4	unique
440 nm	Chiba	YI38	LG03	61.922	m_1065	**	7.9	unique
440 nm	Chiba	YI38	LG09	4.265	m_1540	**	8.2	†
440 nm	Kumamoto	YI38	LG01	97.749	m_0907	**	10.3	unique
440 nm	Kumamoto	YI38	LG02	13.996	m_0940	**	7.1	unique
440 nm	Kumamoto	YI38	LG02	53.036	m_0963	**	7.5	unique
440 nm	Kumamoto	YI38	LG03	70.654	m_1071	**	7.4	unique
440 nm	Kumamoto	YI38	LG07	98.171	m_1459	*	5.2	†
460 nm	Ibaraki	YI38	LG02	11.913	m_0937	**	5.3	unique
460 nm	Ibaraki	YI38	LG02	98.363	m_0998	**	6.5	unique
460 nm	Ibaraki	YI38	LG03	61.922	m_1065	**	6.1	†
460 nm	Ibaraki	YI38	LG06	96.074	m_1388	**	9.5	unique
460 nm	Ibaraki	YI38	LG07	88.473	m_1452	**	4.3	unique
460 nm	Ibaraki	YI38	LG08	47.435	m_1521	**	5.6	unique
460 nm	Ibaraki	YI38	LG09	4.265	m_1540	**	10.9	†
460 nm	Chiba	YI38	LG02	89.243	m_0994	**	6.4	unique
460 nm	Chiba	YI38	LG03	61.922	m_1065	**	8	†
460 nm	Chiba	YI38	LG09	4.265	m_1540	**	7.9	†
460 nm	Kumamoto	YI38	LG01	97.749	m_0907	**	10.2	unique
460 nm	Kumamoto	YI38	LG02	13.996	m_0940	**	7.2	unique
460 nm	Kumamoto	YI38	LG02	53.036	m_0963	**	7.9	unique
460 nm	Kumamoto	YI38	LG03	70.654	m_1071	**	7.3	unique
480 nm	Ibaraki	YI38	LG02	11.913	m_0937	**	5.7	unique
480 nm	Ibaraki	YI38	LG02	98.363	m_0998	**	6.1	unique
480 nm	Ibaraki	YI38	LG03	61.922	m_1065	**	6.4	†
480 nm	Ibaraki	YI38	LG06	96.074	m_1388	**	9.5	unique
480 nm	Ibaraki	YI38	LG08	47.435	m_1521	**	5.5	unique
480 nm	Ibaraki	YI38	LG09	4.265	m_1540	**	10.8	†
480 nm	Chiba	YI38	LG02	89.243	m_0994	**	6.1	unique
480 nm	Chiba	YI38	LG03	61.922	m_1065	**	8.2	†
480 nm	Chiba	YI38	LG09	4.265	m_1540	**	7.4	†
480 nm	Kumamoto	YI38	LG01	97.749	m_0907	**	9.6	unique
480 nm	Kumamoto	YI38	LG02	11.913	m_0937	**	6.3	unique
480 nm	Kumamoto	YI38	LG03	70.654	m_1071	**	7.4	unique
480 nm	Kumamoto	YI38	LG07	98.171	m_1459	**	5.6	unique
480 nm	Kumamoto	YI38	LG11	58.405	m_1738	**	6	unique
500 nm	Ibaraki	YI38	LG02	12.955	m_0938	**	6.2	unique
500 nm	Ibaraki	YI38	LG02	99.742	m_0999	**	4.6	unique
500 nm	Ibaraki	YI38	LG03	61.922	m_1065	**	6.7	††
500 nm	Ibaraki	YI38	LG06	96.074	m_1388	**	9.6	unique
500 nm	Ibaraki	YI38	LG08	47.435	m_1521	**	5.6	unique
500 nm	Ibaraki	YI38	LG09	4.265	m_1540	**	10.8	unique
500 nm	Chiba	YI38	LG03	61.922	m_1065	**	8.4	††
500 nm	Kumamoto	YI38	LG01	102.594	m_0911	**	8.3	unique
500 nm	Kumamoto	YI38	LG02	9.826	m_0935	**	5.5	unique
500 nm	Kumamoto	YI38	LG02	53.036	m_0963	**	8.3	unique
500 nm	Kumamoto	YI38	LG03	61.922	m_1065	**	8.5	††
500 nm	Kumamoto	YI38	LG07	98.171	m_1459	**	6.3	unique
520 nm	Ibaraki	YI38	LG02	13.996	m_0940	**	4.7	unique
520 nm	Ibaraki	YI38	LG02	99.742	m_0999	**	5.2	unique
520 nm	Ibaraki	YI38	LG03	61.922	m_1065	**	6.4	unique
520 nm	Ibaraki	YI38	LG06	96.074	m_1388	**	9.8	unique
520 nm	Ibaraki	YI38	LG07	88.473	m_1452	**	3.6	unique
520 nm	Ibaraki	YI38	LG08	47.435	m_1521	**	5.7	unique
520 nm	Ibaraki	YI38	LG09	4.265	m_1540	**	11.4	unique
520 nm	Chiba	YI38	LG03	74.668	m_1073	**	4	unique
520 nm	Kumamoto	YI38	LG01	100.979	m_0909	**	7.4	unique
520 nm	Kumamoto	YI38	LG02	9.826	m_0935	**	5.6	unique
520 nm	Kumamoto	YI38	LG03	61.922	m_1065	**	8.4	unique
520 nm	Kumamoto	YI38	LG07	98.171	m_1459	**	6.2	unique
540 nm	Ibaraki	YI38	LG02	3.455	m_0929	**	4.7	unique
540 nm	Ibaraki	YI38	LG02	98.363	m_0998	*	6.7	unique
540 nm	Ibaraki	YI38	LG03	146.995	m_1126	**	7.4	unique
540 nm	Ibaraki	YI38	LG06	89.862	m_1382	**	1.8	unique
540 nm	Ibaraki	YI38	LG07	94.719	m_1456	**	4.8	†
540 nm	Ibaraki	YI38	LG08	47.435	m_1521	**	5.9	unique
540 nm	Ibaraki	YI38	LG09	4.265	m_1540	**	11.9	†
540 nm	Chiba	YI38	LG02	89.243	m_0994	*	5.6	unique
540 nm	Chiba	YI38	LG03	74.668	m_1073	**	3.9	unique
540 nm	Chiba	YI38	LG09	4.265	m_1540	**	7.3	†
540 nm	Kumamoto	YI38	LG01	100.979	m_0909	**	7.7	unique
540 nm	Kumamoto	YI38	LG02	12.955	m_0938	**	6.9	unique
540 nm	Kumamoto	YI38	LG03	61.922	m_1065	**	8.3	unique
540 nm	Kumamoto	YI38	LG07	98.171	m_1459	**	6	†
560 nm	Ibaraki	YI38	LG01	13.074	m_0868	*	2.6	unique
560 nm	Ibaraki	YI38	LG01	102.594	m_0911	*	2.9	†
560 nm	Ibaraki	YI38	LG02	3.455	m_0929	**	4.5	unique
560 nm	Ibaraki	YI38	LG02	98.363	m_0998	**	6.8	unique
560 nm	Ibaraki	YI38	LG03	60.071	m_1064	**	5.3	unique
560 nm	Ibaraki	YI38	LG03	146.995	m_1126	**	7.6	unique
560 nm	Ibaraki	YI38	LG06	89.862	m_1382	**	1.8	unique
560 nm	Ibaraki	YI38	LG07	96.099	m_1457	**	4.9	unique
560 nm	Ibaraki	YI38	LG08	45.704	m_1520	*	4.5	unique
560 nm	Ibaraki	YI38	LG08	54.74	m_1528	*	3.6	unique
560 nm	Ibaraki	YI38	LG09	4.265	m_1540	**	12.6	unique
560 nm	Ibaraki	YI38	LG09	55.283	m_1560	*	7.8	unique
560 nm	Chiba	YI38	LG02	89.243	m_0994	**	5.7	unique
560 nm	Chiba	YI38	LG03	61.922	m_1065	**	8	unique
560 nm	Chiba	YI38	LG07	108.725	m_1473	**	3.8	unique
560 nm	Chiba	YI38	LG09	4.265	m_1540	**	8	unique
560 nm	Kumamoto	YI38	LG01	103.673	m_0912	**	7.9	†
560 nm	Kumamoto	YI38	LG02	3.455	m_0929	**	5	unique
560 nm	Kumamoto	YI38	LG02	53.036	m_0963	**	7.4	unique
560 nm	Kumamoto	YI38	LG03	70.654	m_1071	**	8.5	unique
560 nm	Kumamoto	YI38	LG04	45.196	m_1181	**	4	unique
560 nm	Kumamoto	YI38	LG07	98.171	m_1459	**	6.3	unique
580 nm	Ibaraki	YI38	LG02	3.455	m_0929	**	4.1	unique
580 nm	Ibaraki	YI38	LG02	89.243	m_0994	**	7.8	unique
580 nm	Ibaraki	YI38	LG02	99.742	m_0999	*	6.3	unique
580 nm	Ibaraki	YI38	LG03	60.071	m_1064	**	5.1	unique
580 nm	Ibaraki	YI38	LG06	89.862	m_1382	**	1.7	unique
580 nm	Ibaraki	YI38	LG07	96.099	m_1457	**	5.5	unique
580 nm	Ibaraki	YI38	LG08	47.435	m_1521	**	6.4	unique
580 nm	Ibaraki	YI38	LG09	4.265	m_1540	**	13.3	unique
580 nm	Ibaraki	YI38	LG09	24.951	m_1543	*	10.5	unique
580 nm	Chiba	YI38	LG02	89.243	m_0994	**	5.9	unique
580 nm	Chiba	YI38	LG03	70.654	m_1071	**	6.2	†
580 nm	Chiba	YI38	LG07	108.725	m_1473	**	4.4	unique
580 nm	Chiba	YI38	LG09	4.265	m_1540	**	8.4	unique
580 nm	Kumamoto	YI38	LG01	103.673	m_0912	**	8.1	unique
580 nm	Kumamoto	YI38	LG02	9.826	m_0935	**	5.1	unique
580 nm	Kumamoto	YI38	LG02	53.036	m_0963	**	6.9	unique
580 nm	Kumamoto	YI38	LG03	70.654	m_1071	**	8.6	†
600 nm	Ibaraki	YI38	LG02	3.455	m_0929	**	3.9	unique
600 nm	Ibaraki	YI38	LG02	89.243	m_0994	**	8.2	†
600 nm	Ibaraki	YI38	LG03	60.071	m_1064	**	5	†
600 nm	Ibaraki	YI38	LG06	89.862	m_1382	**	1.6	unique
600 nm	Ibaraki	YI38	LG07	96.099	m_1457	**	5.6	unique
600 nm	Ibaraki	YI38	LG08	47.435	m_1521	**	6.5	unique
600 nm	Ibaraki	YI38	LG09	4.265	m_1540	**	13.7	unique
600 nm	Ibaraki	YI38	LG09	24.951	m_1543	**	11	unique
600 nm	Chiba	YI38	LG02	89.243	m_0994	**	5.9	†
600 nm	Chiba	YI38	LG03	61.922	m_1065	**	7.8	†
600 nm	Chiba	YI38	LG07	108.725	m_1473	**	5	unique
600 nm	Chiba	YI38	LG09	4.265	m_1540	**	8.9	unique
600 nm	Kumamoto	YI38	LG01	98.791	m_0908	**	7.6	unique
600 nm	Kumamoto	YI38	LG02	12.955	m_0938	**	6.6	unique
600 nm	Kumamoto	YI38	LG02	53.036	m_0963	**	6.6	unique
600 nm	Kumamoto	YI38	LG03	70.654	m_1071	**	8.7	unique
600 nm	Kumamoto	YI38	LG07	100.245	m_1461	**	3.9	unique
620 nm	Ibaraki	YI38	LG02	2.412	m_0928	**	4.5	unique
620 nm	Ibaraki	YI38	LG02	98.363	m_0998	**	8.1	unique
620 nm	Ibaraki	YI38	LG03	61.922	m_1065	**	6	unique
620 nm	Ibaraki	YI38	LG03	146.995	m_1126	**	7.8	unique
620 nm	Ibaraki	YI38	LG06	89.862	m_1382	**	1.5	unique
620 nm	Ibaraki	YI38	LG07	96.099	m_1457	**	5.6	unique
620 nm	Ibaraki	YI38	LG08	37.576	m_1515	**	3.2	unique
620 nm	Ibaraki	YI38	LG08	51.286	m_1524	*	3.8	unique
620 nm	Ibaraki	YI38	LG09	4.265	m_1540	**	13.9	unique
620 nm	Ibaraki	YI38	LG09	55.283	m_1560	**	10	unique
620 nm	Chiba	YI38	LG02	89.243	m_0994	**	6	unique
620 nm	Chiba	YI38	LG03	70.654	m_1071	**	6.2	†
620 nm	Chiba	YI38	LG07	108.725	m_1473	**	5.6	unique
620 nm	Chiba	YI38	LG09	4.265	m_1540	**	9.5	unique
620 nm	Kumamoto	YI38	LG01	103.673	m_0912	**	7.8	unique
620 nm	Kumamoto	YI38	LG02	53.036	m_0963	**	6.3	unique
620 nm	Kumamoto	YI38	LG03	70.654	m_1071	**	8.6	†
640 nm	Ibaraki	YI38	LG02	2.412	m_0928	**	4.3	unique
640 nm	Ibaraki	YI38	LG02	98.363	m_0998	**	8.3	unique
640 nm	Ibaraki	YI38	LG03	61.922	m_1065	**	5.9	unique
640 nm	Ibaraki	YI38	LG03	146.995	m_1126	**	7.9	unique
640 nm	Ibaraki	YI38	LG06	23.305	m_1332	*	3.3	unique
640 nm	Ibaraki	YI38	LG06	89.862	m_1382	*	1.5	unique
640 nm	Ibaraki	YI38	LG07	96.099	m_1457	**	5.6	unique
640 nm	Ibaraki	YI38	LG08	37.576	m_1515	**	3.4	unique
640 nm	Ibaraki	YI38	LG09	4.265	m_1540	**	14.1	unique
640 nm	Ibaraki	YI38	LG09	55.283	m_1560	*	10.4	unique
640 nm	Chiba	YI38	LG02	89.243	m_0994	**	6	unique
640 nm	Chiba	YI38	LG03	70.654	m_1071	**	6.1	unique
640 nm	Chiba	YI38	LG07	108.725	m_1473	**	5.9	unique
640 nm	Chiba	YI38	LG09	4.265	m_1540	**	9.8	unique
640 nm	Kumamoto	YI38	LG02	28.092	m_0952	**	7.5	unique
640 nm	Kumamoto	YI38	LG03	61.922	m_1065	**	8.2	unique
660 nm	Ibaraki	YI38	LG02	2.412	m_0928	**	4.1	unique
660 nm	Ibaraki	YI38	LG02	98.363	m_0998	**	8.3	unique
660 nm	Ibaraki	YI38	LG03	61.922	m_1065	**	5.6	unique
660 nm	Ibaraki	YI38	LG03	146.995	m_1126	**	7.8	unique
660 nm	Ibaraki	YI38	LG06	23.305	m_1332	*	3.3	unique
660 nm	Ibaraki	YI38	LG06	89.862	m_1382	**	1.5	unique
660 nm	Ibaraki	YI38	LG07	96.099	m_1457	**	5.6	unique
660 nm	Ibaraki	YI38	LG08	37.576	m_1515	**	3.4	unique
660 nm	Ibaraki	YI38	LG09	4.265	m_1540	**	14	unique
660 nm	Ibaraki	YI38	LG09	55.283	m_1560	**	10.9	unique
660 nm	Chiba	YI38	LG02	89.243	m_0994	**	6	unique
660 nm	Chiba	YI38	LG03	70.654	m_1071	**	6	unique
660 nm	Chiba	YI38	LG07	108.725	m_1473	**	6	unique
660 nm	Chiba	YI38	LG09	4.265	m_1540	**	9.8	unique
660 nm	Kumamoto	YI38	LG01	79.967	m_0898	**	7.9	unique
660 nm	Kumamoto	YI38	LG02	28.092	m_0952	**	7.7	unique
660 nm	Kumamoto	YI38	LG03	61.922	m_1065	**	8	unique
660 nm	Kumamoto	YI38	LG07	98.171	m_1459	**	6	unique
660 nm	Kumamoto	YI38	LG08	58.521	m_1534	**	4.7	unique
680 nm	Ibaraki	YI38	LG02	2.412	m_0928	**	4.1	unique
680 nm	Ibaraki	YI38	LG02	98.363	m_0998	**	8.3	unique
680 nm	Ibaraki	YI38	LG03	66.575	m_1069	**	3.5	unique
680 nm	Ibaraki	YI38	LG03	146.995	m_1126	**	7.8	unique
680 nm	Ibaraki	YI38	LG06	23.305	m_1332	**	3.3	unique
680 nm	Ibaraki	YI38	LG06	96.074	m_1388	**	11.2	unique
680 nm	Ibaraki	YI38	LG07	96.099	m_1457	**	5.6	unique
680 nm	Ibaraki	YI38	LG08	54.74	m_1528	**	2.9	unique
680 nm	Ibaraki	YI38	LG09	4.265	m_1540	**	14	unique
680 nm	Ibaraki	YI38	LG09	55.283	m_1560	**	11	unique
680 nm	Chiba	YI38	LG02	89.243	m_0994	**	6	unique
680 nm	Chiba	YI38	LG03	70.654	m_1071	**	5.9	unique
680 nm	Chiba	YI38	LG07	108.725	m_1473	**	6	unique
680 nm	Chiba	YI38	LG09	4.265	m_1540	**	9.8	unique
680 nm	Kumamoto	YI38	LG02	28.092	m_0952	**	7.8	unique
700 nm	Ibaraki	YI38	LG02	2.412	m_0928	*	4	unique
700 nm	Ibaraki	YI38	LG02	98.363	m_0998	**	8.4	unique
700 nm	Ibaraki	YI38	LG03	66.575	m_1069	**	3.5	unique
700 nm	Ibaraki	YI38	LG03	146.995	m_1126	**	7.9	unique
700 nm	Ibaraki	YI38	LG06	23.305	m_1332	**	3.3	unique
700 nm	Ibaraki	YI38	LG06	96.074	m_1388	**	11.2	unique
700 nm	Ibaraki	YI38	LG07	96.099	m_1457	**	5.6	unique
700 nm	Ibaraki	YI38	LG08	54.74	m_1528	**	2.9	unique
700 nm	Ibaraki	YI38	LG09	4.265	m_1540	**	14	unique
700 nm	Ibaraki	YI38	LG09	55.283	m_1560	**	11	unique
700 nm	Chiba	YI38	LG01	13.074	m_0868	*	2.5	unique
700 nm	Chiba	YI38	LG01	103.673	m_0912	**	5.7	unique
700 nm	Chiba	YI38	LG02	89.243	m_0994	**	6	unique
700 nm	Chiba	YI38	LG03	90.875	m_1088	*	4.5	unique
700 nm	Chiba	YI38	LG06	35.873	m_1339	*	3.8	unique
700 nm	Chiba	YI38	LG06	57.265	m_1356	*	4.2	unique
700 nm	Chiba	YI38	LG07	108.725	m_1473	**	6.1	unique
700 nm	Chiba	YI38	LG09	4.265	m_1540	**	9.9	unique
700 nm	Kumamoto	YI38	LG02	28.092	m_0952	**	7.7	unique
700 nm	Kumamoto	YI38	LG03	61.922	m_1065	**	7.9	unique
400 nm	Ibaraki	YI96	LG02	96.798	m_0142	**	4.7	unique
400 nm	Ibaraki	YI96	LG03	158.746	m_0240	**	4.4	unique
400 nm	Ibaraki	YI96	LG06	21.71	m_0446	*	3.5	unique
400 nm	Ibaraki	YI96	LG07	59.135	m_0547	**	9.1	unique
400 nm	Ibaraki	YI96	LG08	44.867	m_0623	**	5.5	unique
400 nm	Ibaraki	YI96	LG09	7.65	m_0648	**	11	†
400 nm	Chiba	YI96	LG01	76.028	m_0057	**	8.3	unique
400 nm	Chiba	YI96	LG02	84.972	m_0132	**	6.2	unique
400 nm	Chiba	YI96	LG06	92.468	m_0494	**	7.2	unique
400 nm	Chiba	YI96	LG09	7.65	m_0648	**	8.4	†
400 nm	Kumamoto	YI96	LG01	16.198	m_0019	**	7.4	unique
400 nm	Kumamoto	YI96	LG06	100.721	m_0501	*	8.1	unique
400 nm	Kumamoto	YI96	LG10	67.543	m_0757	**	9.8	unique
400 nm	Kumamoto	YI96	LG11	29.933	m_0821	**	8.3	unique
420 nm	Ibaraki	YI96	LG02	95.414	m_0141	**	6.2	unique
420 nm	Ibaraki	YI96	LG03	158.746	m_0240	**	4.5	unique
420 nm	Ibaraki	YI96	LG07	59.135	m_0547	**	9.4	unique
420 nm	Ibaraki	YI96	LG08	44.867	m_0623	**	5.6	unique
420 nm	Ibaraki	YI96	LG09	7.65	m_0648	**	11	†
420 nm	Chiba	YI96	LG01	76.028	m_0057	**	8.4	unique
420 nm	Chiba	YI96	LG02	84.972	m_0132	**	6.3	unique
420 nm	Chiba	YI96	LG06	93.968	m_0495	**	6.9	unique
420 nm	Chiba	YI96	LG09	7.65	m_0648	**	8.3	†
420 nm	Kumamoto	YI96	LG01	16.198	m_0019	**	7.6	unique
420 nm	Kumamoto	YI96	LG04	75.099	m_0319	**	1.7	unique
420 nm	Kumamoto	YI96	LG06	99.071	m_0500	**	10.1	unique
420 nm	Kumamoto	YI96	LG07	94.196	m_0571	**	5.3	unique
420 nm	Kumamoto	YI96	LG10	67.543	m_0757	*	9.6	unique
420 nm	Kumamoto	YI96	LG11	27.056	m_0820	**	9.4	unique
440 nm	Ibaraki	YI96	LG02	95.414	m_0141	**	6.5	unique
440 nm	Ibaraki	YI96	LG03	168.659	m_0259	**	3.5	unique
440 nm	Ibaraki	YI96	LG06	95.18	m_0497	**	8.1	††
440 nm	Ibaraki	YI96	LG07	59.135	m_0547	**	9.5	unique
440 nm	Ibaraki	YI96	LG08	44.867	m_0623	**	5.6	unique
440 nm	Ibaraki	YI96	LG09	7.65	m_0648	**	11	unique
440 nm	Chiba	YI96	LG01	76.028	m_0057	**	8.4	unique
440 nm	Chiba	YI96	LG02	84.972	m_0132	**	6.4	unique
440 nm	Chiba	YI96	LG06	93.968	m_0495	*	7.1	††
440 nm	Chiba	YI96	LG09	7.65	m_0648	**	8.2	unique
440 nm	Kumamoto	YI96	LG01	16.198	m_0019	**	7.6	unique
440 nm	Kumamoto	YI96	LG02	50.59	m_0108	**	7.5	unique
440 nm	Kumamoto	YI96	LG06	95.18	m_0497	*	5.9	††
440 nm	Kumamoto	YI96	LG07	94.196	m_0571	*	5.2	unique
440 nm	Kumamoto	YI96	LG10	77.992	m_0768	**	6.1	unique
440 nm	Kumamoto	YI96	LG11	29.933	m_0821	**	8.9	unique
460 nm	Ibaraki	YI96	LG02	95.414	m_0141	**	6.5	unique
460 nm	Ibaraki	YI96	LG03	158.746	m_0240	**	4.6	unique
460 nm	Ibaraki	YI96	LG07	59.135	m_0547	**	9.7	unique
460 nm	Ibaraki	YI96	LG08	44.867	m_0623	**	5.6	unique
460 nm	Ibaraki	YI96	LG09	7.65	m_0648	**	10.9	†
460 nm	Chiba	YI96	LG01	76.028	m_0057	**	8.4	unique
460 nm	Chiba	YI96	LG02	84.972	m_0132	**	6.4	unique
460 nm	Chiba	YI96	LG06	93.968	m_0495	*	7.1	unique
460 nm	Chiba	YI96	LG09	7.65	m_0648	**	7.9	†
460 nm	Kumamoto	YI96	LG01	16.198	m_0019	**	7.5	unique
460 nm	Kumamoto	YI96	LG02	50.59	m_0108	**	7.9	unique
460 nm	Kumamoto	YI96	LG10	77.992	m_0768	**	5.9	unique
460 nm	Kumamoto	YI96	LG11	29.933	m_0821	**	9.1	unique
480 nm	Ibaraki	YI96	LG02	95.414	m_0141	**	6.1	unique
480 nm	Ibaraki	YI96	LG03	158.746	m_0240	**	4.8	unique
480 nm	Ibaraki	YI96	LG07	59.135	m_0547	**	10.1	unique
480 nm	Ibaraki	YI96	LG08	44.867	m_0623	**	5.5	unique
480 nm	Ibaraki	YI96	LG09	7.65	m_0648	**	10.8	†
480 nm	Chiba	YI96	LG01	76.028	m_0057	**	8.5	unique
480 nm	Chiba	YI96	LG02	84.972	m_0132	**	6.1	unique
480 nm	Chiba	YI96	LG06	92.468	m_0494	**	7.7	unique
480 nm	Chiba	YI96	LG09	7.65	m_0648	**	7.4	†
480 nm	Kumamoto	YI96	LG01	16.198	m_0019	**	6.9	unique
480 nm	Kumamoto	YI96	LG02	46.075	m_0104	**	7.1	unique
480 nm	Kumamoto	YI96	LG07	94.196	m_0571	**	5.6	unique
480 nm	Kumamoto	YI96	LG10	74.553	m_0763	**	7.6	unique
480 nm	Kumamoto	YI96	LG11	42.59	m_0832	**	6	unique
500 nm	Ibaraki	YI96	LG02	96.798	m_0142	**	4.6	unique
500 nm	Ibaraki	YI96	LG03	158.746	m_0240	**	5	unique
500 nm	Ibaraki	YI96	LG07	59.135	m_0547	**	10.5	unique
500 nm	Ibaraki	YI96	LG08	44.867	m_0623	**	5.6	unique
500 nm	Ibaraki	YI96	LG09	7.65	m_0648	**	10.8	unique
500 nm	Chiba	YI96	LG01	76.028	m_0057	**	8.5	unique
500 nm	Chiba	YI96	LG06	99.071	m_0500	*	7.4	unique
500 nm	Kumamoto	YI96	LG01	16.198	m_0019	*	6.2	unique
500 nm	Kumamoto	YI96	LG02	50.59	m_0108	**	8.3	unique
500 nm	Kumamoto	YI96	LG07	94.196	m_0571	**	6.3	unique
500 nm	Kumamoto	YI96	LG10	67.543	m_0757	**	7.3	unique
500 nm	Kumamoto	YI96	LG11	16.817	m_0815	**	10	unique
520 nm	Ibaraki	YI96	LG02	96.798	m_0142	**	5.2	unique
520 nm	Ibaraki	YI96	LG03	158.746	m_0240	**	5	unique
520 nm	Ibaraki	YI96	LG07	59.135	m_0547	**	10.1	unique
520 nm	Ibaraki	YI96	LG08	44.867	m_0623	**	5.7	unique
520 nm	Ibaraki	YI96	LG09	7.65	m_0648	**	11.4	unique
520 nm	Chiba	YI96	LG01	76.028	m_0057	**	8.9	unique
520 nm	Chiba	YI96	LG06	93.968	m_0495	**	7.1	unique
520 nm	Kumamoto	YI96	LG01	11.318	m_0014	**	7.5	unique
520 nm	Kumamoto	YI96	LG07	94.196	m_0571	**	6.2	unique
520 nm	Kumamoto	YI96	LG10	74.553	m_0763	**	7.5	unique
520 nm	Kumamoto	YI96	LG11	16.817	m_0815	**	10.6	unique
540 nm	Ibaraki	YI96	LG02	95.414	m_0141	*	6.7	unique
540 nm	Ibaraki	YI96	LG03	159.694	m_0241	**	7.4	unique
540 nm	Ibaraki	YI96	LG06	95.18	m_0497	**	9	†
540 nm	Ibaraki	YI96	LG07	59.135	m_0547	**	9.4	unique
540 nm	Ibaraki	YI96	LG08	44.867	m_0623	**	5.9	unique
540 nm	Ibaraki	YI96	LG09	7.65	m_0648	**	11.9	†
540 nm	Chiba	YI96	LG01	76.028	m_0057	**	9.1	unique
540 nm	Chiba	YI96	LG02	84.972	m_0132	*	5.6	unique
540 nm	Chiba	YI96	LG06	93.968	m_0495	**	7.2	†
540 nm	Chiba	YI96	LG09	7.65	m_0648	**	7.3	†
540 nm	Kumamoto	YI96	LG01	11.318	m_0014	**	8.5	unique
540 nm	Kumamoto	YI96	LG07	94.196	m_0571	**	6	unique
540 nm	Kumamoto	YI96	LG10	74.553	m_0763	**	8.1	unique
540 nm	Kumamoto	YI96	LG11	16.817	m_0815	**	11.1	unique
560 nm	Ibaraki	YI96	LG01	20.242	m_0022	*	2.6	unique
560 nm	Ibaraki	YI96	LG02	95.414	m_0141	**	6.8	unique
560 nm	Ibaraki	YI96	LG03	159.694	m_0241	**	7.6	unique
560 nm	Ibaraki	YI96	LG05	2.084	m_0368	*	0.2	unique
560 nm	Ibaraki	YI96	LG06	20.677	m_0445	*	0.8	unique
560 nm	Ibaraki	YI96	LG06	95.18	m_0497	**	9.7	†
560 nm	Ibaraki	YI96	LG07	59.135	m_0547	**	8.5	unique
560 nm	Ibaraki	YI96	LG07	92.127	m_0569	**	4.9	unique
560 nm	Ibaraki	YI96	LG07	94.884	m_0572	*	1.1	†
560 nm	Ibaraki	YI96	LG08	52.17	m_0630	*	3.6	unique
560 nm	Ibaraki	YI96	LG09	7.65	m_0648	**	12.6	unique
560 nm	Ibaraki	YI96	LG09	62.676	m_0678	*	7.8	unique
560 nm	Ibaraki	YI96	LG10	19.838	m_0727	*	1.3	unique
560 nm	Chiba	YI96	LG01	76.028	m_0057	**	8.8	unique
560 nm	Chiba	YI96	LG02	84.972	m_0132	**	5.7	unique
560 nm	Chiba	YI96	LG06	92.468	m_0494	**	8	†
560 nm	Chiba	YI96	LG09	7.65	m_0648	**	8	unique
560 nm	Kumamoto	YI96	LG01	13.354	m_0017	**	10.4	unique
560 nm	Kumamoto	YI96	LG02	50.59	m_0108	**	7.4	unique
560 nm	Kumamoto	YI96	LG06	99.071	m_0500	**	10.2	unique
560 nm	Kumamoto	YI96	LG07	94.196	m_0571	**	6.3	†
560 nm	Kumamoto	YI96	LG10	67.543	m_0757	**	9.3	unique
560 nm	Kumamoto	YI96	LG11	16.817	m_0815	**	11.7	unique
580 nm	Ibaraki	YI96	LG02	84.972	m_0132	**	7.8	unique
580 nm	Ibaraki	YI96	LG02	96.798	m_0142	*	6.3	unique
580 nm	Ibaraki	YI96	LG03	148.114	m_0233	**	1.7	unique
580 nm	Ibaraki	YI96	LG06	95.18	m_0497	**	10.3	†
580 nm	Ibaraki	YI96	LG07	71.28	m_0551	**	5.1	unique
580 nm	Ibaraki	YI96	LG08	44.867	m_0623	**	6.4	unique
580 nm	Ibaraki	YI96	LG09	7.65	m_0648	**	13.3	†
580 nm	Ibaraki	YI96	LG11	27.056	m_0820	**	4.6	unique
580 nm	Chiba	YI96	LG01	76.028	m_0057	**	8.7	unique
580 nm	Chiba	YI96	LG02	84.972	m_0132	**	5.9	unique
580 nm	Chiba	YI96	LG06	92.468	m_0494	**	8.2	†
580 nm	Chiba	YI96	LG09	7.65	m_0648	**	8.4	†
580 nm	Kumamoto	YI96	LG01	13.354	m_0017	**	11.2	unique
580 nm	Kumamoto	YI96	LG02	50.59	m_0108	**	6.9	unique
580 nm	Kumamoto	YI96	LG06	99.071	m_0500	**	11.1	unique
580 nm	Kumamoto	YI96	LG10	67.543	m_0757	**	10	unique
580 nm	Kumamoto	YI96	LG11	16.817	m_0815	**	12.3	unique
600 nm	Ibaraki	YI96	LG02	84.972	m_0132	**	8.2	†
600 nm	Ibaraki	YI96	LG03	148.114	m_0233	**	1.8	unique
600 nm	Ibaraki	YI96	LG06	95.18	m_0497	**	10.6	†
600 nm	Ibaraki	YI96	LG07	71.28	m_0551	*	4.7	unique
600 nm	Ibaraki	YI96	LG08	44.867	m_0623	**	6.5	unique
600 nm	Ibaraki	YI96	LG09	7.65	m_0648	**	13.7	†
600 nm	Ibaraki	YI96	LG11	27.056	m_0820	**	4.6	unique
600 nm	Chiba	YI96	LG01	76.028	m_0057	**	8.5	unique
600 nm	Chiba	YI96	LG02	84.972	m_0132	**	5.9	†
600 nm	Chiba	YI96	LG06	92.468	m_0494	**	8.4	†
600 nm	Chiba	YI96	LG09	7.65	m_0648	**	8.9	†
600 nm	Kumamoto	YI96	LG01	13.354	m_0017	**	11.7	unique
600 nm	Kumamoto	YI96	LG02	50.59	m_0108	**	6.6	unique
600 nm	Kumamoto	YI96	LG06	99.071	m_0500	**	11.8	unique
600 nm	Kumamoto	YI96	LG07	96.27	m_0573	**	3.9	unique
600 nm	Kumamoto	YI96	LG10	67.543	m_0757	**	10.2	unique
600 nm	Kumamoto	YI96	LG11	16.817	m_0815	**	12.6	unique
620 nm	Ibaraki	YI96	LG02	95.414	m_0141	**	8.1	unique
620 nm	Ibaraki	YI96	LG03	159.694	m_0241	**	7.8	unique
620 nm	Ibaraki	YI96	LG06	95.18	m_0497	**	10.8	†
620 nm	Ibaraki	YI96	LG07	63.908	m_0550	*	4.9	unique
620 nm	Ibaraki	YI96	LG08	49.401	m_0627	*	3.8	unique
620 nm	Ibaraki	YI96	LG09	7.65	m_0648	**	13.9	unique
620 nm	Ibaraki	YI96	LG09	62.676	m_0678	**	10	unique
620 nm	Chiba	YI96	LG01	76.028	m_0057	**	8.3	unique
620 nm	Chiba	YI96	LG02	84.972	m_0132	**	6	unique
620 nm	Chiba	YI96	LG06	92.468	m_0494	**	8.7	†
620 nm	Chiba	YI96	LG09	7.65	m_0648	**	9.5	unique
620 nm	Kumamoto	YI96	LG01	13.354	m_0017	**	11.8	unique
620 nm	Kumamoto	YI96	LG02	50.59	m_0108	**	6.3	unique
620 nm	Kumamoto	YI96	LG06	99.071	m_0500	**	12.4	unique
620 nm	Kumamoto	YI96	LG11	16.817	m_0815	**	12.6	unique
640 nm	Ibaraki	YI96	LG02	95.414	m_0141	**	8.3	unique
640 nm	Ibaraki	YI96	LG03	159.694	m_0241	**	7.9	unique
640 nm	Ibaraki	YI96	LG06	21.71	m_0446	*	3.3	unique
640 nm	Ibaraki	YI96	LG06	95.18	m_0497	**	11	†
640 nm	Ibaraki	YI96	LG09	7.65	m_0648	**	14.1	unique
640 nm	Ibaraki	YI96	LG09	62.676	m_0678	*	10.4	unique
640 nm	Chiba	YI96	LG01	76.028	m_0057	**	8.3	unique
640 nm	Chiba	YI96	LG02	84.972	m_0132	**	6	unique
640 nm	Chiba	YI96	LG06	92.468	m_0494	**	8.8	†
640 nm	Chiba	YI96	LG09	7.65	m_0648	**	9.8	unique
640 nm	Kumamoto	YI96	LG01	13.354	m_0017	**	12	unique
640 nm	Kumamoto	YI96	LG06	99.071	m_0500	**	12.7	unique
640 nm	Kumamoto	YI96	LG10	67.543	m_0757	**	10.1	unique
640 nm	Kumamoto	YI96	LG11	16.817	m_0815	**	12.5	unique
660 nm	Ibaraki	YI96	LG02	95.414	m_0141	**	8.3	unique
660 nm	Ibaraki	YI96	LG03	159.694	m_0241	**	7.8	unique
660 nm	Ibaraki	YI96	LG06	21.71	m_0446	*	3.3	unique
660 nm	Ibaraki	YI96	LG06	95.18	m_0497	**	11.2	†
660 nm	Ibaraki	YI96	LG09	7.65	m_0648	**	14	unique
660 nm	Ibaraki	YI96	LG09	62.676	m_0678	**	10.9	unique
660 nm	Chiba	YI96	LG01	76.028	m_0057	**	8.5	unique
660 nm	Chiba	YI96	LG02	84.972	m_0132	**	6	unique
660 nm	Chiba	YI96	LG06	92.468	m_0494	**	8.9	†
660 nm	Chiba	YI96	LG09	7.65	m_0648	**	9.8	unique
660 nm	Kumamoto	YI96	LG01	13.354	m_0017	**	12.2	unique
660 nm	Kumamoto	YI96	LG06	99.071	m_0500	**	12.9	unique
660 nm	Kumamoto	YI96	LG07	94.196	m_0571	**	6	unique
660 nm	Kumamoto	YI96	LG10	67.543	m_0757	**	9.8	unique
660 nm	Kumamoto	YI96	LG11	16.817	m_0815	**	12.6	unique
680 nm	Ibaraki	YI96	LG02	95.414	m_0141	**	8.3	unique
680 nm	Ibaraki	YI96	LG03	159.694	m_0241	**	7.8	unique
680 nm	Ibaraki	YI96	LG06	21.71	m_0446	**	3.3	unique
680 nm	Ibaraki	YI96	LG06	95.18	m_0497	**	11.2	†
680 nm	Ibaraki	YI96	LG07	71.28	m_0551	**	4	unique
680 nm	Ibaraki	YI96	LG08	52.17	m_0630	**	2.9	unique
680 nm	Ibaraki	YI96	LG09	7.65	m_0648	**	14	unique
680 nm	Ibaraki	YI96	LG09	62.676	m_0678	**	11	unique
680 nm	Chiba	YI96	LG01	76.028	m_0057	**	8.4	unique
680 nm	Chiba	YI96	LG02	84.972	m_0132	**	6	unique
680 nm	Chiba	YI96	LG06	92.468	m_0494	**	8.9	†
680 nm	Chiba	YI96	LG09	7.65	m_0648	**	9.8	unique
680 nm	Kumamoto	YI96	LG01	13.354	m_0017	**	12.2	unique
680 nm	Kumamoto	YI96	LG06	99.071	m_0500	**	13	unique
680 nm	Kumamoto	YI96	LG11	16.817	m_0815	**	12.5	unique
700 nm	Ibaraki	YI96	LG02	95.414	m_0141	**	8.4	unique
700 nm	Ibaraki	YI96	LG03	159.694	m_0241	**	7.9	unique
700 nm	Ibaraki	YI96	LG06	21.71	m_0446	**	3.3	unique
700 nm	Ibaraki	YI96	LG06	95.18	m_0497	**	11.3	unique
700 nm	Ibaraki	YI96	LG07	71.28	m_0551	*	3.9	unique
700 nm	Ibaraki	YI96	LG08	52.17	m_0630	**	2.9	unique
700 nm	Ibaraki	YI96	LG09	7.65	m_0648	**	14	unique
700 nm	Ibaraki	YI96	LG09	62.676	m_0678	**	11	unique
700 nm	Chiba	YI96	LG01	20.242	m_0022	*	2.5	unique
700 nm	Chiba	YI96	LG01	76.028	m_0057	**	8.4	unique
700 nm	Chiba	YI96	LG02	84.972	m_0132	**	6	unique
700 nm	Chiba	YI96	LG04	125.738	m_0366	*	4.2	unique
700 nm	Chiba	YI96	LG06	37.607	m_0453	*	3.8	unique
700 nm	Chiba	YI96	LG06	92.468	m_0494	**	8.9	unique
700 nm	Chiba	YI96	LG09	6.966	m_0647	*	7.7	unique
700 nm	Chiba	YI96	LG09	7.65	m_0648	**	9.9	unique
700 nm	Chiba	YI96	LG10	130.113	m_0800	**	4.7	unique
700 nm	Kumamoto	YI96	LG01	13.354	m_0017	**	12.3	unique
700 nm	Kumamoto	YI96	LG06	99.071	m_0500	**	13	unique
700 nm	Kumamoto	YI96	LG10	67.543	m_0757	**	9.8	unique
700 nm	Kumamoto	YI96	LG11	16.817	m_0815	**	12.5	unique
