# Supplementary material for: Genotype-by-environment interaction and genetic dissection of heartwood color in Cryptomeria japonica based on multiple common gardens and quantitative trait loci mapping
Source: PLoS One. 2022 Jul 6;17(7):e0270522. doi: 10.1371/journal.pone.0270522 (PMC9258842; doi:10.1371/journal.pone.0270522)
Supplement: S7 Table — (XLSX) [file pone.0270522.s007.xlsx]

## Sheet: Sheet1
Trait	Linkage map	Linkage group	Ibaraki site			Chiba site			Kumamoto site
			Marker	Position		Marker	Position		Marker	Position
b	YI96	LG06	m_0497	95.18		m_0497	95.18		m_0497	95.18
400nm	YI38	LG03	m_1065	61.922		m_1065	61.922		m_1065	61.922
440nm	YI96	LG06	m_0497	95.18		m_0495	93.968		m_0497	95.18
500nm	YI38	LG03	m_1065	61.922		m_1065	61.922		m_1065	61.922
