# Supplementary material for: Genotype-by-environment interaction and genetic dissection of heartwood color in Cryptomeria japonica based on multiple common gardens and quantitative trait loci mapping
Source: PLoS One. 2022 Jul 6;17(7):e0270522. doi: 10.1371/journal.pone.0270522 (PMC9258842; doi:10.1371/journal.pone.0270522)
Supplement: S8 Table — (XLSX) [file pone.0270522.s008.xlsx]

## Sheet: sheet1
			QTLs of hearwood color traits				QTLs of heartwood propoerty traits (Mori et al. 2019)
Site	Map	LG	Trait	Marker	Position		Trait	Left Marker Position	Right Marker Position
Chiba	YI38	LG03	L*	m_1073	74.668		Heartwood moisture content	70.65	71.86
Ibaraki	YI38	LG09	L*	m_1540	4.265		Heartwood moisture content	4.26	16.65
Chiba	YI96	LG09	400 nm	m_0648	7.65		Heartwood moisture content	10.4	11.09
Ibaraki	YI38	LG09	400 nm	m_1540	4.265		Heartwood moisture content	4.26	16.65
Chiba	YI96	LG09	420 nm	m_0648	7.65		Heartwood moisture content	10.4	11.09
Ibaraki	YI38	LG09	420 nm	m_1540	4.265		Heartwood moisture content	4.26	16.65
Chiba	YI96	LG09	440 nm	m_0648	7.65		Heartwood moisture content	10.4	11.09
Ibaraki	YI38	LG09	440 nm	m_1540	4.265		Heartwood moisture content	4.26	16.65
Chiba	YI96	LG09	460 nm	m_0648	7.65		Heartwood moisture content	10.4	11.09
Ibaraki	YI38	LG09	460 nm	m_1540	4.265		Heartwood moisture content	4.26	16.65
Chiba	YI96	LG09	480 nm	m_0648	7.65		Heartwood moisture content	10.4	11.09
Ibaraki	YI38	LG09	480 nm	m_1540	4.265		Heartwood moisture content	4.26	16.65
Ibaraki	YI38	LG09	500 nm	m_1540	4.265		Heartwood moisture content	4.26	16.65
Chiba	YI38	LG03	520 nm	m_1073	74.668		Heartwood moisture content	70.65	71.86
Ibaraki	YI38	LG09	520 nm	m_1540	4.265		Heartwood moisture content	4.26	16.65
Chiba	YI96	LG09	540 nm	m_0648	7.65		Heartwood moisture content	10.4	11.09
Chiba	YI38	LG03	540 nm	m_1073	74.668		Heartwood moisture content	70.65	71.86
Ibaraki	YI38	LG09	540 nm	m_1540	4.265		Heartwood moisture content	4.26	16.65
Chiba	YI96	LG09	560 nm	m_0648	7.65		Heartwood moisture content	10.4	11.09
Ibaraki	YI38	LG09	560 nm	m_1540	4.265		Heartwood moisture content	4.26	16.65
Chiba	YI96	LG09	580 nm	m_0648	7.65		Heartwood moisture content	10.4	11.09
Chiba	YI38	LG03	580 nm	m_1071	70.654		Heartwood moisture content	70.65	71.86
Ibaraki	YI38	LG09	580 nm	m_1540	4.265		Heartwood moisture content	4.26	16.65
Chiba	YI96	LG09	600 nm	m_0648	7.65		Heartwood moisture content	10.4	11.09
Ibaraki	YI38	LG09	600 nm	m_1540	4.265		Heartwood moisture content	4.26	16.65
Chiba	YI96	LG09	620 nm	m_0648	7.65		Heartwood moisture content	10.4	11.09
Chiba	YI38	LG03	620 nm	m_1071	70.654		Heartwood moisture content	70.65	71.86
Ibaraki	YI38	LG09	620 nm	m_1540	4.265		Heartwood moisture content	4.26	16.65
Chiba	YI96	LG09	640 nm	m_0648	7.65		Heartwood moisture content	10.4	11.09
Chiba	YI38	LG03	640 nm	m_1071	70.654		Heartwood moisture content	70.65	71.86
Ibaraki	YI38	LG09	640 nm	m_1540	4.265		Heartwood moisture content	4.26	16.65
Chiba	YI96	LG09	660 nm	m_0648	7.65		Heartwood moisture content	10.4	11.09
Chiba	YI38	LG03	660 nm	m_1071	70.654		Heartwood moisture content	70.65	71.86
Ibaraki	YI38	LG09	660 nm	m_1540	4.265		Heartwood moisture content	4.26	16.65
Chiba	YI96	LG09	680 nm	m_0648	7.65		Heartwood moisture content	10.4	11.09
Chiba	YI38	LG03	680 nm	m_1071	70.654		Heartwood moisture content	70.65	71.86
Ibaraki	YI38	LG09	680 nm	m_1540	4.265		Heartwood moisture content	4.26	16.65
Chiba	YI96	LG09	700 nm	m_0647	6.966		Heartwood moisture content	10.4	11.09
Chiba	YI96	LG09	700 nm	m_0648	7.65		Heartwood moisture content	10.4	11.09
Chiba	YI38	LG06	700 nm	m_1356	57.265		Heartwood density	57.84	58.07
Ibaraki	YI38	LG09	700 nm	m_1540	4.265		Heartwood moisture content	4.26	16.65
