# Supplementary material for: Genotype-by-environment interaction and genetic dissection of heartwood color in Cryptomeria japonica based on multiple common gardens and quantitative trait loci mapping
Source: PLoS One. 2022 Jul 6;17(7):e0270522. doi: 10.1371/journal.pone.0270522 (PMC9258842; doi:10.1371/journal.pone.0270522)
Supplement: S9 Table — (XLSX) [file pone.0270522.s009.xlsx]

## Sheet: ibaraki
	L*	a*	b*	400 nm	420 nm	440 nm	460 nm	480 nm	500 nm	520 nm	540 nm	560 nm	580 nm	600 nm	620 nm	640 nm	660 nm	680 nm	700 nm	HMC	HD
L*
a*	0.525***
b*	0.795***	0.717***
400 nm	0.975***	0.492***	0.697***
420 nm	0.980***	0.463***	0.687***	0.996***
440 nm	0.980***	0.442***	0.681***	0.989***	0.998***
460 nm	0.980***	0.420***	0.678***	0.983***	0.995***	0.999***
480 nm	0.980***	0.394***	0.681***	0.980***	0.992***	0.996***	0.999***
500 nm	0.981***	0.376***	0.700***	0.976***	0.986***	0.989***	0.992***	0.997***
520 nm	0.989***	0.414***	0.735***	0.975***	0.986***	0.990***	0.992***	0.995***	0.997***
540 nm	0.994***	0.459***	0.761***	0.974***	0.984***	0.988***	0.989***	0.991***	0.990***	0.998***
560 nm	0.998***	0.515***	0.789***	0.974***	0.981***	0.982***	0.982***	0.983***	0.984***	0.992***	0.997***
580 nm	0.996***	0.566***	0.808***	0.970***	0.975***	0.975***	0.974***	0.973***	0.972***	0.982***	0.990***	0.998***
600 nm	0.993***	0.601***	0.819***	0.965***	0.969***	0.968***	0.966***	0.963***	0.961***	0.974***	0.984***	0.994***	0.999***
620 nm	0.989***	0.633***	0.829***	0.959***	0.961***	0.959***	0.956***	0.952***	0.950***	0.963***	0.976***	0.989***	0.995***	0.999***
640 nm	0.984***	0.655***	0.835***	0.953***	0.954***	0.951***	0.948***	0.943***	0.940***	0.955***	0.969***	0.984***	0.992***	0.997***	0.999***
660 nm	0.980***	0.670***	0.839***	0.948***	0.948***	0.945***	0.941***	0.936***	0.932***	0.948***	0.963***	0.979***	0.989***	0.994***	0.998***	0.999***
680 nm	0.979***	0.675***	0.840***	0.946***	0.946***	0.943***	0.939***	0.933***	0.930***	0.946***	0.961***	0.978***	0.988***	0.994***	0.997***	0.999***	1.000***
700 nm	0.979***	0.676***	0.840***	0.946***	0.946***	0.942***	0.938***	0.932***	0.929***	0.945***	0.961***	0.977***	0.987***	0.993***	0.997***	0.999***	1.000***	1.000***
HMC	-0.442***	-0.416***	-0.551***	-0.396***	-0.392***	-0.388***	-0.385***	-0.384***	-0.395***	-0.414***	-0.428***	-0.444***	-0.455***	-0.463***	-0.467***	-0.467***	-0.465***	-0.466***	-0.465***
HD	0.067ns	0.311***	0.161ns	0.033ns	0.037ns	0.039ns	0.037ns	0.027ns	0.018ns	0.034ns	0.053ns	0.073ns	0.095ns	0.110ns	0.122ns	0.131ns	0.138ns	0.140ns	0.140ns	-0.418***

## Sheet: chiba
	L*	a*	b*	400 nm	420 nm	440 nm	460 nm	480 nm	500 nm	520 nm	540 nm	560 nm	580 nm	600 nm	620 nm	640 nm	660 nm	680 nm	700 nm	HMC	HD
L*
a*	0.458***
b*	0.801***	0.546***
400 nm	0.988***	0.447***	0.717***
420 nm	0.987***	0.440***	0.708***	0.999***
440 nm	0.986***	0.431***	0.702***	0.996***	0.999***
460 nm	0.986***	0.416***	0.701***	0.993***	0.998***	1.000***
480 nm	0.987***	0.387***	0.709***	0.991***	0.996***	0.998***	0.999***
500 nm	0.988***	0.352***	0.731***	0.988***	0.990***	0.991***	0.993***	0.997***
520 nm	0.992***	0.368***	0.752***	0.988***	0.990***	0.991***	0.993***	0.996***	0.998***
540 nm	0.994***	0.394***	0.763***	0.989***	0.991***	0.992***	0.993***	0.995***	0.996***	0.999***
560 nm	0.997***	0.435***	0.781***	0.991***	0.992***	0.992***	0.992***	0.994***	0.994***	0.997***	0.998***
580 nm	0.996***	0.485***	0.790***	0.989***	0.991***	0.991***	0.990***	0.990***	0.987***	0.991***	0.994***	0.998***
600 nm	0.995***	0.519***	0.798***	0.987***	0.988***	0.988***	0.986***	0.985***	0.981***	0.985***	0.989***	0.995***	0.999***
620 nm	0.992***	0.551***	0.806***	0.984***	0.984***	0.983***	0.980***	0.977***	0.973***	0.978***	0.983***	0.991***	0.996***	0.999***
640 nm	0.989***	0.574***	0.812***	0.980***	0.980***	0.977***	0.975***	0.971***	0.966***	0.972***	0.978***	0.986***	0.993***	0.997***	0.999***
660 nm	0.986***	0.591***	0.817***	0.975***	0.975***	0.973***	0.970***	0.965***	0.960***	0.966***	0.973***	0.982***	0.990***	0.995***	0.998***	0.999***
680 nm	0.985***	0.597***	0.818***	0.974***	0.973***	0.971***	0.968***	0.963***	0.957***	0.964***	0.971***	0.981***	0.989***	0.994***	0.998***	0.999***	1.000***
700 nm	0.985***	0.599***	0.819***	0.974***	0.973***	0.971***	0.967***	0.963***	0.957***	0.963***	0.970***	0.980***	0.989***	0.994***	0.997***	0.999***	1.000***	1.000***
HMC	-0.566***	-0.326***	-0.508***	-0.556***	-0.553***	-0.551***	-0.548***	-0.545***	-0.544***	-0.556***	-0.565***	-0.568***	-0.567***	-0.570***	-0.574***	-0.575***	-0.575***	-0.576***	-0.576***
HD	0.201*	0.417***	0.106ns	0.204*	0.225**	0.237**	0.238**	0.218*	0.177*	0.183*	0.198*	0.211*	0.239**	0.248**	0.252**	0.260**	0.270**	0.272**	0.271**	-0.259**

## Sheet: kumamoto
	L*	a*	b*	400 nm	420 nm	440 nm	460 nm	480 nm	500 nm	520 nm	540 nm	560 nm	580 nm	600 nm	620 nm	640 nm	660 nm	680 nm	700 nm	HMC	HD
L*
a*	0.297***
b*	0.553***	0.523***
400 nm	0.962***	0.328***	0.373***
420 nm	0.973***	0.280***	0.377***	0.996***
440 nm	0.976***	0.239**	0.381***	0.987***	0.998***
460 nm	0.977***	0.194*	0.385***	0.975***	0.991***	0.998***
480 nm	0.975***	0.139ns	0.391***	0.961***	0.980***	0.991***	0.997***
500 nm	0.971***	0.091ns	0.413***	0.942***	0.963***	0.976***	0.986***	0.996***
520 nm	0.980***	0.124ns	0.455***	0.944***	0.965***	0.978***	0.987***	0.994***	0.997***
540 nm	0.989***	0.185*	0.490***	0.953***	0.972***	0.982***	0.989***	0.991***	0.989***	0.997***
560 nm	0.996***	0.266**	0.531***	0.964***	0.977***	0.983***	0.985***	0.984***	0.979***	0.987***	0.995***
580 nm	0.995***	0.345***	0.561***	0.966***	0.975***	0.978***	0.976***	0.970***	0.960***	0.971***	0.984***	0.996***
600 nm	0.991***	0.392***	0.585***	0.962***	0.969***	0.970***	0.966***	0.957***	0.945***	0.958***	0.974***	0.990***	0.998***
620 nm	0.985***	0.433***	0.606***	0.957***	0.961***	0.960***	0.954***	0.943***	0.930***	0.945***	0.964***	0.983***	0.994***	0.999***
640 nm	0.980***	0.461***	0.619***	0.951***	0.954***	0.952***	0.945***	0.932***	0.918***	0.934***	0.955***	0.976***	0.990***	0.996***	0.999***
660 nm	0.975***	0.478***	0.627***	0.944***	0.947***	0.945***	0.938***	0.924***	0.909***	0.925***	0.947***	0.971***	0.986***	0.993***	0.997***	0.999***
680 nm	0.973***	0.485***	0.630***	0.942***	0.945***	0.942***	0.935***	0.921***	0.905***	0.922***	0.945***	0.968***	0.985***	0.992***	0.997***	0.999***	1.000***
700 nm	0.973***	0.487***	0.632***	0.942***	0.945***	0.942***	0.934***	0.920***	0.904***	0.922***	0.944***	0.968***	0.985***	0.992***	0.997***	0.999***	1.000***	1.000***
HMC	-0.153ns	-0.220**	-0.101ns	-0.203*	-0.183*	-0.167ns	-0.150ns	-0.131ns	-0.114ns	-0.126ns	-0.145ns	-0.160ns	-0.173*	-0.180*	-0.186*	-0.187*	-0.184*	-0.184*	-0.185*
HD	0.013ns	0.220**	0.002ns	0.043ns	0.045ns	0.044ns	0.036ns	0.013ns	-0.021ns	-0.006ns	0.014ns	0.027ns	0.055ns	0.065ns	0.069ns	0.074ns	0.078ns	0.079ns	0.079ns	-0.444***
