# Supplementary material for: Genotype-by-environment interaction and genetic dissection of heartwood color in Cryptomeria japonica based on multiple common gardens and quantitative trait loci mapping
Source: PLoS One. 2022 Jul 6;17(7):e0270522. doi: 10.1371/journal.pone.0270522 (PMC9258842; doi:10.1371/journal.pone.0270522)
Supplement: S10 Table — (CSV) [file pone.0270522.s010.csv]

List of marker names used in the present study. Marker genotypes and positions are available in Mori er al. (2019).
m_0001
m_0002
m_0003
m_0008
m_0010
m_0010
m_0013
m_0014
m_0017
m_0019
m_0020
m_0020
m_0022
m_0023
m_0024
m_0027
m_0028
m_0029
m_0030
m_0031
m_0032
m_0033
m_0034
m_0035
m_0036
m_0037
m_0038
m_0039
m_0041
m_0044
m_0046
m_0047
m_0048
m_0049
m_0050
m_0052
m_0053
m_0054
m_0055
m_0056
m_0057
m_0058
m_0060
m_0061
m_0062
m_0063
m_0064
m_0065
m_0066
m_0067
m_0068
m_0069
m_0070
m_0071
m_0072
m_0074
m_0075
m_0077
m_0079
m_0081
m_0082
m_0084
m_0085
m_0086
m_0089
m_0093
m_0095
m_0096
m_0097
m_0098
m_0099
m_0100
m_0101
m_0102
m_0103
m_0104
m_0105
m_0107
m_0108
m_0109
m_0111
m_0112
m_0113
m_0123
m_0125
m_0125
m_0128
m_0129
m_0131
m_0132
m_0132
m_0134
m_0135
m_0137
m_0138
m_0141
m_0142
m_0142
m_0143
m_0143
m_0147
m_0148
m_0149
m_0150
m_0153
m_0154
m_0155
m_0156
m_0157
m_0159
m_0160
m_0160
m_0163
m_0164
m_0167
m_0167
m_0168
m_0170
m_0171
m_0172
m_0173
m_0175
m_0179
m_0179
m_0180
m_0181
m_0182
m_0183
m_0183
m_0184
m_0185
m_0187
m_0188
m_0189
m_0190
m_0192
m_0193
m_0194
m_0195
m_0196
m_0198
m_0200
m_0201
m_0202
m_0205
m_0206
m_0207
m_0207
m_0208
m_0209
m_0209
m_0210
m_0211
m_0212
m_0213
m_0213
m_0214
m_0216
m_0219
m_0221
m_0223
m_0224
m_0227
m_0228
m_0229
m_0231
m_0233
m_0233
m_0236
m_0237
m_0238
m_0239
m_0240
m_0241
m_0248
m_0251
m_0254
m_0259
m_0263
m_0264
m_0267
m_0268
m_0269
m_0270
m_0270
m_0271
m_0275
m_0278
m_0279
m_0280
m_0281
m_0282
m_0283
m_0284
m_0285
m_0286
m_0287
m_0288
m_0288
m_0290
m_0292
m_0293
m_0293
m_0294
m_0295
m_0296
m_0299
m_0300
m_0301
m_0302
m_0303
m_0304
m_0307
m_0307
m_0314
m_0315
m_0316
m_0317
m_0318
m_0319
m_0321
m_0322
m_0323
m_0324
m_0325
m_0326
m_0326
m_0330
m_0331
m_0332
m_0333
m_0335
m_0337
m_0338
m_0340
m_0343
m_0346
m_0348
m_0351
m_0353
m_0354
m_0355
m_0356
m_0358
m_0359
m_0360
m_0362
m_0362
m_0364
m_0366
m_0367
m_0368
m_0371
m_0372
m_0373
m_0377
m_0378
m_0380
m_0383
m_0385
m_0386
m_0390
m_0391
m_0392
m_0394
m_0396
m_0397
m_0400
m_0401
m_0402
m_0403
m_0404
m_0405
m_0407
m_0408
m_0409
m_0411
m_0412
m_0415
m_0418
m_0419
m_0420
m_0421
m_0422
m_0423
m_0424
m_0425
m_0427
m_0429
m_0430
m_0434
m_0436
m_0438
m_0439
m_0440
m_0441
m_0442
m_0443
m_0444
m_0444
m_0445
m_0446
m_0447
m_0449
m_0449
m_0450
m_0451
m_0453
m_0453
m_0454
m_0454
m_0455
m_0455
m_0458
m_0459
m_0460
m_0461
m_0462
m_0463
m_0464
m_0465
m_0466
m_0471
m_0474
m_0476
m_0477
m_0478
m_0479
m_0481
m_0482
m_0483
m_0485
m_0485
m_0486
m_0489
m_0490
m_0494
m_0495
m_0495
m_0497
m_0498
m_0499
m_0500
m_0501
m_0502
m_0503
m_0504
m_0506
m_0507
m_0513
m_0514
m_0515
m_0515
m_0516
m_0517
m_0518
m_0520
m_0521
m_0522
m_0523
m_0524
m_0525
m_0526
m_0529
m_0530
m_0532
m_0534
m_0535
m_0536
m_0537
m_0538
m_0541
m_0543
m_0544
m_0545
m_0547
m_0548
m_0549
m_0550
m_0551
m_0552
m_0557
m_0558
m_0560
m_0563
m_0564
m_0567
m_0569
m_0570
m_0571
m_0572
m_0573
m_0573
m_0574
m_0576
m_0577
m_0578
m_0578
m_0579
m_0580
m_0581
m_0582
m_0585
m_0587
m_0588
m_0590
m_0592
m_0594
m_0595
m_0596
m_0597
m_0598
m_0599
m_0600
m_0601
m_0602
m_0602
m_0605
m_0607
m_0607
m_0609
m_0609
m_0610
m_0611
m_0613
m_0614
m_0617
m_0618
m_0619
m_0620
m_0621
m_0622
m_0623
m_0624
m_0625
m_0626
m_0627
m_0628
m_0630
m_0631
m_0632
m_0636
m_0638
m_0640
m_0641
m_0642
m_0643
m_0644
m_0645
m_0646
m_0647
m_0648
m_0649
m_0650
m_0654
m_0655
m_0656
m_0657
m_0659
m_0660
m_0661
m_0662
m_0664
m_0664
m_0667
m_0668
m_0669
m_0670
m_0673
m_0674
m_0675
m_0676
m_0677
m_0678
m_0679
m_0680
m_0681
m_0682
m_0682
m_0685
m_0686
m_0688
m_0689
m_0690
m_0693
m_0695
m_0695
m_0696
m_0697
m_0699
m_0701
m_0704
m_0707
m_0708
m_0712
m_0713
m_0714
m_0720
m_0723
m_0725
m_0726
m_0727
m_0728
m_0729
m_0729
m_0731
m_0732
m_0733
m_0734
m_0734
m_0736
m_0738
m_0739
m_0740
m_0741
m_0742
m_0743
m_0746
m_0747
m_0748
m_0749
m_0751
m_0752
m_0753
m_0754
m_0755
m_0756
m_0757
m_0757
m_0758
m_0759
m_0760
m_0763
m_0767
m_0768
m_0770
m_0771
m_0773
m_0774
m_0775
m_0778
m_0779
m_0780
m_0781
m_0782
m_0784
m_0786
m_0787
m_0788
m_0788
m_0789
m_0790
m_0791
m_0792
m_0793
m_0797
m_0798
m_0799
m_0800
m_0801
m_0802
m_0803
m_0804
m_0805
m_0805
m_0806
m_0807
m_0808
m_0809
m_0812
m_0813
m_0814
m_0815
m_0818
m_0820
m_0821
m_0821
m_0822
m_0824
m_0824
m_0825
m_0829
m_0830
m_0831
m_0832
m_0833
m_0834
m_0837
m_0838
m_0839
m_0840
m_0841
m_0842
m_0844
m_0845
m_0847
m_0849
m_0851
m_0852
m_0853
m_0854
m_0854
m_0855
m_0857
m_0859
m_0865
m_0866
m_0868
m_0869
m_0870
m_0873
m_0874
m_0875
m_0877
m_0878
m_0879
m_0880
m_0880
m_0882
m_0885
m_0886
m_0887
m_0888
m_0889
m_0891
m_0895
m_0896
m_0897
m_0898
m_0900
m_0902
m_0903
m_0903
m_0904
m_0904
m_0905
m_0906
m_0907
m_0907
m_0908
m_0908
m_0909
m_0911
m_0912
m_0912
m_0913
m_0915
m_0916
m_0919
m_0922
m_0924
m_0925
m_0928
m_0929
m_0929
m_0930
m_0931
m_0933
m_0934
m_0935
m_0936
m_0937
m_0938
m_0940
m_0942
m_0945
m_0948
m_0949
m_0950
m_0951
m_0952
m_0953
m_0954
m_0955
m_0957
m_0958
m_0959
m_0960
m_0961
m_0962
m_0963
m_0964
m_0965
m_0967
m_0968
m_0971
m_0973
m_0979
m_0985
m_0986
m_0987
m_0989
m_0990
m_0992
m_0993
m_0994
m_0995
m_0996
m_0997
m_0998
m_0998
m_0999
m_1000
m_1001
m_1003
m_1004
m_1005
m_1006
m_1006
m_1007
m_1008
m_1010
m_1012
m_1013
m_1014
m_1015
m_1016
m_1017
m_1018
m_1019
m_1021
m_1022
m_1022
m_1023
m_1024
m_1027
m_1028
m_1029
m_1030
m_1031
m_1031
m_1032
m_1034
m_1036
m_1037
m_1039
m_1040
m_1041
m_1042
m_1043
m_1044
m_1045
m_1046
m_1049
m_1051
m_1052
m_1055
m_1056
m_1059
m_1060
m_1061
m_1064
m_1065
m_1067
m_1068
m_1069
m_1071
m_1072
m_1072
m_1073
m_1073
m_1076
m_1077
m_1078
m_1079
m_1080
m_1081
m_1081
m_1082
m_1083
m_1084
m_1086
m_1088
m_1090
m_1091
m_1093
m_1095
m_1096
m_1098
m_1101
m_1103
m_1105
m_1105
m_1106
m_1108
m_1109
m_1112
m_1113
m_1114
m_1116
m_1117
m_1118
m_1119
m_1121
m_1123
m_1124
m_1125
m_1125
m_1126
m_1127
m_1136
m_1140
m_1143
m_1146
m_1148
m_1152
m_1153
m_1154
m_1157
m_1158
m_1159
m_1162
m_1165
m_1165
m_1166
m_1167
m_1168
m_1170
m_1171
m_1172
m_1173
m_1175
m_1176
m_1177
m_1178
m_1179
m_1181
m_1182
m_1183
m_1184
m_1185
m_1186
m_1187
m_1188
m_1189
m_1190
m_1191
m_1192
m_1195
m_1196
m_1197
m_1198
m_1198
m_1199
m_1200
m_1201
m_1201
m_1203
m_1204
m_1205
m_1205
m_1206
m_1207
m_1208
m_1209
m_1212
m_1214
m_1215
m_1217
m_1217
m_1220
m_1221
m_1222
m_1223
m_1226
m_1228
m_1230
m_1231
m_1232
m_1234
m_1235
m_1237
m_1239
m_1240
m_1243
m_1245
m_1246
m_1249
m_1250
m_1251
m_1252
m_1254
m_1256
m_1258
m_1260
m_1261
m_1263
m_1264
m_1265
m_1266
m_1268
m_1269
m_1271
m_1272
m_1273
m_1276
m_1277
m_1281
m_1284
m_1285
m_1286
m_1288
m_1289
m_1290
m_1291
m_1292
m_1293
m_1294
m_1296
m_1298
m_1299
m_1301
m_1303
m_1305
m_1307
m_1309
m_1311
m_1314
m_1315
m_1318
m_1319
m_1320
m_1321
m_1322
m_1324
m_1325
m_1326
m_1327
m_1328
m_1329
m_1330
m_1331
m_1332
m_1332
m_1333
m_1335
m_1338
m_1339
m_1339
m_1340
m_1341
m_1342
m_1343
m_1344
m_1345
m_1346
m_1347
m_1350
m_1351
m_1352
m_1353
m_1354
m_1356
m_1359
m_1360
m_1367
m_1368
m_1369
m_1371
m_1372
m_1373
m_1374
m_1375
m_1378
m_1379
m_1380
m_1382
m_1383
m_1385
m_1386
m_1387
m_1388
m_1389
m_1391
m_1392
m_1393
m_1395
m_1396
m_1397
m_1400
m_1403
m_1404
m_1405
m_1409
m_1410
m_1411
m_1411
m_1412
m_1413
m_1417
m_1418
m_1418
m_1419
m_1421
m_1422
m_1423
m_1426
m_1428
m_1429
m_1432
m_1433
m_1434
m_1435
m_1440
m_1442
m_1443
m_1445
m_1446
m_1448
m_1452
m_1453
m_1453
m_1454
m_1455
m_1456
m_1457
m_1457
m_1459
m_1460
m_1461
m_1462
m_1465
m_1465
m_1466
m_1468
m_1469
m_1470
m_1473
m_1474
m_1475
m_1476
m_1479
m_1480
m_1481
m_1482
m_1484
m_1485
m_1487
m_1491
m_1492
m_1493
m_1495
m_1496
m_1497
m_1499
m_1500
m_1501
m_1503
m_1504
m_1505
m_1505
m_1508
m_1509
m_1510
m_1511
m_1512
m_1513
m_1514
m_1515
m_1516
m_1517
m_1518
m_1519
m_1520
m_1521
m_1522
m_1523
m_1524
m_1524
m_1525
m_1527
m_1528
m_1528
m_1533
m_1534
m_1534
m_1536
m_1537
m_1538
m_1539
m_1540
m_1541
m_1542
m_1543
m_1544
m_1545
m_1546
m_1549
m_1550
m_1552
m_1553
m_1555
m_1555
m_1558
m_1559
m_1560
m_1561
m_1561
m_1562
m_1563
m_1563
m_1565
m_1567
m_1568
m_1570
m_1572
m_1578
m_1581
m_1584
m_1584
m_1586
m_1587
m_1588
m_1589
m_1589
m_1591
m_1593
m_1595
m_1597
m_1602
m_1603
m_1607
m_1608
m_1609
m_1610
m_1611
m_1616
m_1616
m_1617
m_1618
m_1619
m_1620
m_1621
m_1622
m_1623
m_1624
m_1625
m_1626
m_1626
m_1627
m_1631
m_1632
m_1632
m_1633
m_1635
m_1637
m_1638
m_1639
m_1640
m_1641
m_1641
m_1642
m_1643
m_1643
m_1644
m_1645
m_1646
m_1647
m_1648
m_1649
m_1650
m_1651
m_1652
m_1658
m_1659
m_1660
m_1661
m_1662
m_1663
m_1666
m_1667
m_1668
m_1670
m_1670
m_1671
m_1672
m_1673
m_1674
m_1675
m_1679
m_1680
m_1681
m_1682
m_1683
m_1683
m_1685
m_1686
m_1687
m_1687
m_1688
m_1692
m_1693
m_1694
m_1695
m_1697
m_1698
m_1699
m_1699
m_1700
m_1701
m_1702
m_1705
m_1707
m_1709
m_1710
m_1711
m_1712
m_1714
m_1716
m_1716
m_1717
m_1718
m_1719
m_1721
m_1722
m_1724
m_1724
m_1725
m_1726
m_1727
m_1727
m_1728
m_1729
m_1730
m_1731
m_1732
m_1734
m_1735
m_1738
m_1739
m_1740
m_1741
m_1742
m_1743
m_1744
m_1745
m_1748
m_1749
m_1749
m_1752
m_1753
m_1754
m_1754
m_1755
m_1756
m_1758
m_1760
m_1761
m_1762
m_1766
m_1769
m_1770
m_1771
m_1774
